# Supplementary material for: Oropouche virus outbreaks in northeast Brazil between 2024–25 are characterized by sustained transmission and spread to newly affected areas
Source: PLoS Negl Trop Dis. 2026 Apr 1;20(4):e0014171. doi: 10.1371/journal.pntd.0014171 (PMC13056256; doi:10.1371/journal.pntd.0014171)
Supplement: S2 File — Sequences generated in this study were prefixed according to the following naming convention: hOROV/Brazil/PE-IAM, hOROV/Brazil/PE-LACENPE, hOROV/Brazil/PB-IAM, and hOROV/Brazil/SE-IAM. (FA) [file pntd.0014171.s002.fa]

>HAM_24100008MCS_Brazil_AM_Manaus_2024-01-09
ctcaaccaatatcgaaataggatattgcactgccgtgaacctgaaatagcaaaagatatatggcgtgatctattgaatgatcgacacaactacttttctcgagaattttgcagagctgcaaaccttgagtatagaaatgatgttcctgctgaggatatttgtgctgaagtccttgatggttacaaagcaaggaaagtgcgcttttgcacacctgataattacttactacacgacgggaaaatgtatataatagatttcaaagtgtctgtggatgatcggtcttccagaattacaagagagaaatacaatgaaatttttggagaagtgttcaacccagaaggtgtggactttgaaatcgttattatcaggttggatccttcaaatatggctatacatgttgactctcgagatttcatgaatacaatcggaccaatcacgctaaacattagtatgcaatggttttttgatatgaaagacttcttatttggcaaattccgggatgatgataaattccatgctataataagccaaggagaattcacaatgacattgccatggatcgaagaagatactccagaattgcttgcccatcctatatacaatgagttcatgaattcaatgccagagtcagaacaggccctgttcaaagaagcattggaattcaaatcattcggagcagaaaaatggaatattttcttaaagggagtgatgtctaagtatggtgaatattataaagaatttaccaaaggacatgcccaatccatattcttggcaacaggggactaccccaaaccagataaggaccaaatttcagctggctggcgagagatggtaagtagagtgagctctgaacgtgacatgtcaaatgacataaatcaggaaaaaccaagcatacattttatatgggcacaaaatgactcaagtagcaataataacatacaaaaattaatcaaactatccaaatcattgcaagccatgagtggaacaggaagctatataagtgccttcaaatcattaggaagattgatggatatatcatcagacatcaaaaagtatgagtcattctgcggaaaattaaaatctttggcaaggtctagcgtaaagaaactcgacaggaaaatagaaccggtacaaattggaacagcaactgtcttatgggaacaacaatttaaattagatacggatgtcataaaaagagaagacagaatacatttaatgaaagattatttcggaattggtaaacacaagtctttttcaaaaaagctaaacaatgacataaataccgataagcctaaaatattgaattttgacaatgacgatatagttaggaaatgcaaagataaatataatcaagtcacacataacttgtctcaagttaatgaattagacaagattggaaattacctagagcatttttcagctaaaattagtgcctgcagtgtagaaatgtgggactttatatataatacgactaaaactaagtactggcaatgcatcaacgactactctaccctaatgaaaaacatgctagctgtttcccaatataataggcacaatacctttaggattgtctcatgtgcaaataacaatgtatttggcttagtgatgccaagctcagacataaaaacaaaaaaagcaacattagtctatgcaataatagctctccacaatgaggagacagagatagcagaacttggttcactctattccactttcaagacaacaacaggctatatttcaatatcgaaagcttttaggctagataaagaaaggtgccagcgcatagtgtcctctccaggcttatttcttatgacaagctgtctattattcaatggtaataagagtctagagtttgataagttactaggcttttcattttttacatcaatatcgattacaaaagctatgctctctcttactgagccttcacgctatatgatcatgaattcattggcagtttctagccatgtaaaagagtatatatctgaaaaattttctccttatacaaaaacagcattttctgtagtgatgacagatttgattaaaaaaggttgctattcagcatatgaacagaggaaaaaggtccaaataagggatataaagttaacagactacgatataacacagaaaggggtagattccaaaagagatcttaaatccatttggttcccgggaaaggtaaatttaaaagaatacttgaaccagatttatttaccattttattttaattccaaaggattgcatgaaaagcatcatgttttaatagatttggctaaaacagtgctagaaatcgaaaaagagcaaagagaatcattacccgagccatggtcagagatacctgctaagcagactgtcaacttaaacattttgatttactcaattgcaaggaatttgaacttagatacttcaagacataattttgtgaggagccgggtggaaaatgcaaataactttaacagatctataacaacaatatccacctttaccagctcgaaatcatgcattaaaattggtgattttgaggaagagaaaaagaagaaaacaaaaaatgatgcaaagaaactagcaaaagatatttctaaattaactatagccaacccagcattcttagatgaaatcacaaatgaacatgagataagacactcaacttacgaggatttgaaacaatctatcccagattacacagactatatgtctgtaaaagtttttgatagactatatgagaagattactactaacgaaataagtgataaagaaacagtcaagttgattctagagactatgaagaagcataaaatattttactttggattcttcaacaaaggacaaaaaacagctaaagatagagaaatatttttaggtgaattcgaggcaaaaatgtgcctgtaccttgttgaaagaatagccaaagagagatgcaaattaaacccagaagaaatgataagcgaaccaggcgactctaagttacgagtattggaaaagcaatcagaagatgaaattaggtatatcagcaacacaataaagacattgggaaatgccatagaaaacctgcaatccgggtctttaaattgggcagatatatgtgaaagtaaggcacgagggcttaaaatagaaataaatgctgatatgtctaaatggagtgcccaagatgtgcttttcaagtatttctggctgatagtacttgatcctatcttatatcctgctgagaggaagagaataatttattttctatgtaattacatgcaaaaaaggcttataatgcctgatgaattgctcactacgatattggaccagagggttccttattcaaatgatataattggggtgatgacaaacaattatagatccaacacagtagaaataaagcgaaactggcttcaaggcaatttaaattatacaagtagttacttgcacagctgtagtatgtctgtatataaagatataataagggaagcagcaacattattagagggggaagcccttgtgaattcaatggtacattctgatgataaccaaacatccatatgtatggtgcaaaacaagttgccagatgacaatgtaattgaattttgcatcaagatattcgagaaaatatgtttaacttttggaaatcaggcaaacatgaaaaagacatacctaaccaatttcatcaaggaattcgtttctttatttaatatacatggggagccattctctatatacgggaggtttttgcttacagcagtaggggactgtgcctatctggggccttatgaagatttagcaagtaggctatctgcaacacaaaccgctataaagcatggctgcccaccatcactggcatgggtatccattgctttgaatcactggataactcacaccacgtataatatgttacctggccaaaataatgacccattaccattcttccctaccaacaatagaaatgaaataccagtggagatgtgtggaatactagaaagtgacttatcaacaattgcactaaccggtttagaagcgggaaatgtcacgtttctaacaaatatagcaagaaaactatcatctccaatcttgcaaagagaaagtatccaagaccaatacaattctatagaaaaatgggacctaagtaggttatcacagattgacattctgaggcttaaaatgcttaggtacatatctcttgatagttcggtcacatctgatgatggtatgggggagaccagtgaaatgagatcgcgatcgcttttaacacctcgtaaattcacaacaagtgggtcactcaatagacttaaatcgtataaagattttcaaaatataataacagatgaggataagacaaacgagctatttgagaatttcattaggcatccagagttattggtcacaaaaggcgaaacatttgaagaatttgtcaatacaatattatttaggtataattcaaagaaattcaaagaatctctgtcgatacaaaatccagcacaactctttattgagcaaatattattttccaacaaaccaataattgattacactagcatacatgataagatttttggattgcaagatatgccaggaatcgaagaactagatacaatcataggccgcaaaacatttgttgaaagttatgtccagattgtagatgatttaagcaacttaacactggatattaatgatgtcaagactatatttgccttctgtctcatgaatgatccactactaattacatctgctaataacataataatgtctgttaaagggcatagccaagaaagaataggacaatcagcatgcaaaatgccagaggtcaggagtctgaagcttatacattattcgccagcagttgttttgagagcctatgtgagagggccaacaaatgtgccaaatgtagatatagacgagcttgcgagggatctatctcatctggaagatttcatacaaagcacaaaactcagagagaatatgagagagagaatagaaataaatgagaaacggcatttaggaagagatttcaagtttgaaatcaaagaattgactagattttaccaagtgtgttatgattatataaaatctacagaacataaaattaaggtattcatattgccatacaaagttttcacatcaattgaattctgtggcgcactgacagggaacttaataaatgacaaattgtggtatataacacattacttaaaaaatatagtgtccactacacacaaggcacaaatttcgtcctcacctgaattggaattgcaaatagctgatgaagcactgaggctaatagcacactttgccgatactttcttggcatctgaatcaagaattcaatttctgaaaaaggttatcgaagaattcacatacaaagggatacctgtaaaacatttatattccaaaataaagaattccaagttaagggtcaaattcttagggatccttttgtggttggatgacctaacacaaaatgatttggataagtttgatgcagataaatcagacgaaaagattatatggaataactggcaggtatcaagagatatgaacactggaccaatagatttaatgataagtggctattccaggcaactgcggatcacaggggaagatgataaattgattgctgctgaattgcaggtcactagattgtcagaagatttgatttacagacacggccaggcaatgttaaataaaccgcacggattgaagcttgaaaagatgcagcctgtaactgagatgtctaaacaactacattatatcgttttccagcagaggtcaagaaagcggtacttctattctatattgcccacccaaataattgaagatcataattctagaatcgaatcatctaggttaaacagagattcaaaatgggttcctgtgtgtcctgttgcagtatcaaaactctatcagcaaggacgacctatactttccaaggttaagaatctgaatatgcagactcattcactttctagaatacaggttaatgtggatgaatatgccattacaagaagagcgcattttcagaagatgcctttctttgaaggaccatccatcccttctggtggcatggatctatcagagttaatgaaatccacatccttattgagcttaaattatgacaatataaaaaatgcttctttattggatatgtctagagtattcaagtgcaatggcagtgaaaatgaccaaatggcttttgagttcctgtcagatgaaattctagagcaagacgtagttgaagaaatagaatgcaatcctatattttctatcagttatacaaaaagaggagaatccaatatgacttataaaaatgctttccacaaagctttaatctcagaatgtgacaaatttgaagaagcattcgactttcttgacatggggttttgctcgaacgagaaccttagtattttagaggaaatacattggattatcagttatttgaagacgaatcagtggtccacagaactagacaattgtattcatatgtgtatgtataggaatgggtatgatgcagagtatcatagatttgatataccttctaaattcctcaaagacccgataaaccgaacagtaaattggacagaggttattgaatttatactattaattgaagatttccaaacaaagattgagccatggtcgagtatgaagtcacatttctgttcaaaagcacacagtgtagcattagagtgcatgaaaagcgagaaaagatcactggcagaatttgta------------------atggttctgagcgttgcctacgggcatcctctttcaacaagtcaaattggtgaccgctgttttgctggtggtaacctcttcaaggagatgaacttgagtgtaggacttggcgaaatatgtgttaaagatgacatatctattgttaaaagtactactgtttttagtaagaatagaccagctcttgaggcaaccacaaaattttatagatcttttattgtgaaagactggtctgaatgtaatccagtgctagataaatttggaaattttatggttttaagtgttgatgataatggccatataatacctaaaatgtacacatgtagagcagcatgtgatattagattaaacaaagataatgctgaaataatattatcgtcaacaaagctcaaccacttcgaaattgtcggaacaacttcgacatcaggctggttcaaaaacacaataacaaacaatttggaacacacatgcgaacatgtgaccgtaaattgtggtcagaaatcagtaaaattccatgcatgttttagacaacataggggttgtataagattctttaaagggacatatatgccatactcaatgattgaagcaatgtgtgttaacatagagctaataattctgacattgtatatctttgctgcaattatatttgcattaatcataacaaagagttatgtggcatacctgctcctgccgttattttatccagtgacatggttttacggaaagatttataaaaagattaattcctgcccaaattgtctacttgcatctcatcctttcaccagctgccctaaaatctgtatatgcggttctagatttagttgcacagaagctcttaaggtgcatagaatgggtaaggactgtttaggttataaatctctaagcaaagctagacagatgtgtaaatcgaaaagctggtcctttacagcagctatattaactggattaatattgatggaatttatctcaccaattgcaggagagagaatgtataagcttgaggagttagctgatgagtttataaagctaacagagcaagtaaatattttagaaagagaaatggaagtcttgaagcagtcaataattgttatgtttgcaatcattttggtattgttgctttttgaaaatatgatattcaaccgacttttcagcactttttatcgttcttgctccatgtgtggtttgatacattatagaccaggactcaagattgatttaaccaaaactaatagatgcggtagttgcatctgtggattcaatgagcagcaatcatctggttttgaatatgaaatatttctgaaggatatgcatatccagaaagagtcatgcaaatttagtccaagagtaaaccactttaggaatattaaagctttattatttgcacttgtaatctgtgctactatatatacagtttatgcagatgaagattgcttgtctaaagacattaaaataacatatcaagagttgcataattgcataggcccaaagataatgggcgacacttgtgtatcaaagaatgaattgtattctgatttatcctcaaaaaatctagtcacagaatatgataaaaaatattttgaacctgatactgtaaatgatcaattcaacaaaatagagtttgcccaagatgcacatagaatgatactattagaaagaatactttacaagacagaatgtgaaatgctaagcttaaaaaagaacagtggaccttataatgttgcctggcgcacatatttaaaaaatcataatatagacctatgcagtaggcacaactataaaatgatatgtcagtgtattaatacacactctatgtgtaaaaatacagatatagattacaacaaagagattgaaacatattataaaagcaatgctgcagcctatagagctgacctgaataccataatagacacattaaaaacggcattcagagggcttacaaaggtcctaattgaaaattatatagaaaaagatgactctgatgctcttaaggctttattcagtaatattactgattctgtccaggacaattatcagatgattggaatattgaaatttgccagtaagctattagatattaaccttggtagatccacccgctcagctcatcattctataatgacaaacgaaattcccaaatctaatccttttactgattacagttattccaatgtgaacataaaggagtgcatgtcaccagagagcttgaaatgttttaagaagagagacagtacaccgcacacaaatcacctgctttgcaagatagacagcaaatataaagcatttgactggccagagatagaaacaatccaaaaaggtcaaaaattgtgtcttggtgacagtcattgcaacttggaatttacagccataactgcagataagattatgtcattaactaactgttataaggaatctttcactgcgcaaccagcagatatgcagactggaattaaaaaatgctcagctgatgaaattggagaatgtacaacacttgaagacaagacatggccgatcgtattctgtggtggcaaatattactactctgatagcaaagagcatgccaaggacggttctatcaacaactattgtttaaccaacaaatgctctgaacaacgttttccaatacatgaaaattggtttaaaaaatgtaattgggataagacccacaaagaatttagcactatgagacaaataaactataatgatataacttcttatagaaaagcaatagaatctgagataggaacagatttgatgacacaccattataaacccacaaagaaccttccgcatgttgtgccaaggtatcatagtatagatgtacaaggtacagaatcaacagagggtattatcaatggtttcatacaaaatacaatacctgctattagtggtctaggtgtcggttatcatctgaatttcaaaggcaatcagttatttgacatagttatttttgtgaaaaaggctgtatataaagcacagtaccagaaagcatacaccacaggtcccagtatatccataaatattgaacacaatgaaagatgcacaggccactgccccgaaaagattcctgcaaaagaaggttggctaacattttctaaagaacatactagttcttggggatgtgaagaatacggctgtcttgctatagatacaggctgtctatatggttcttgtcaagatgtcatacgcccagaattagatgtttataagaagattggcagtgaagcatcactgatagaaatatgcataactttgcctcatgaaacttattgcaatgatatggatatattagaaccgattataggtgataaattaagtgcatcctttcagaatacgcagactaaccaacttccgactcttatagcttataaaaaagggaaaatatacacaggtcaaatcaatgatattggaaatacagcattgcagtgcggctcaatccaagtaattaatgggtcaactatcggaactggcagccccaaattcgattatatatgccatgctatgagaaggaaagatgttattgtaaggaagtgtttcaatgacaattatcagtcatgcactaggttagaaaaacggaatgacttgaccccttatagaaaaggcgatgtcattgaagtatcaaaaacaggatcaaacatgggccaaatgacatttaaaatagaactaggtgatatcaactataaaatattcactaaatcaatagatcttcaaatgtctggcatttgtgctgggtgtattgactgtgctgaaggtatttcatgctctataaatgctgaagtgtcggccgaaacagtctgccattgtaaaacaaactgtgaagattttataaataatatagtgttttcaccacaaatcaagaattacaatattaaagttcactgtaaatctaaagttgaaaagataatagcgcatatctgtgggagagacatcgatttacaattaactgttaaaccatacaatcagaagatagatttgtcgcagttagatgaatcaaattacataaaggaagaggatctccagtgcgggacatggttatgtaaagtgcaaaaagagggggttgatattatattcaaaggattattttcaggtttagggagatactggaccatattgatttattcaattataggtgtggtaataattgtgatattagtttatatcctgttgcccataggtcggcttttaaaagcattcctaatcagacatgaaatagaatatgccatggagcaaaaaatcaagtaggtaccacaacggactacatctacatttgatccggaggcagcatatgtggcatttgaagctagatacggacaagtgctcaatgctggtgttgttagagtcttcttcctcaaccaaaagaaggccaaagatgtcttacgtaagacatcgcggcccatggttgaccttacttttggtggggtccaatttgcaatggttaataaccatttcccacaattccagtcgaatccagtgccggacaacggtcttaccctgcaccgtctgtcaggatacctagctcgctgggccttcacccagatgcgatcacctattaagcaagctgagtttagggccactgtggtggtgcctttggcagaggtgaagggttgtacttggaatgatggtgacgcgatgtacctggggtttgctgccggtgctgagatgtttctgcaaacattcactttcttccctctagtgattgagatgcatagggtcctcaaggatggcatggacgtcaacttcatgaagaaagtccttcggcagagatatggccagaagactgctgaacagtggatgcgtgaagaaatagttgctgtaagagcagcttttgaagctgtaggaactttggcctgggccaggactggattctccccagcagcaagagacttcttgcgccaatttggaattgacatatag
>240033000008_Brazil_AM_MANAUS_2024-01-04
ctcaaccaatatcgaaataggatattgcactgccgtgaacctgaaatagcaaaagatatatggcgtgatctattgaatgatcgacacaactacttttctcgagaattttgcagagctgcaaaccttgagtatagaaatgatgttcctgctgaggatatttgtgctgaagtccttgatggttacaaagcaaggaaagtgcgcttttgcacacctgataattacttactacacgacgggaaaatgtatataatagatttcaaagtgtctgtggatgatcggtcttccagaattacaagagagaaatacaatgaaatttttggagaagtgttcaacccagaaggtgtggactttgaaatcgttattatcaggttggatccttcaaatatggctatacatgttgactctcgagatttcatgaatacaatcggaccaatcacgctaaacattagtatgcaatggttttttgatatgaaagacttcttatttggcaaattccgggatgatgataaattccatgctataataagccaaggagaattcacaatgacattgccatggatcgaagaagatactccagaattgcttgcccatcctatatacaatgagttcatgaattcaatgccagagtcagaacaggccctgttcaaagaagcattggaattcaaatcattcggagcagaaaaatggaatattttcttaaagggagtgatgtctaagtatggtgaatattataaagaatttaccaaaggacatgcccaatccatattcttggcaacaggggactaccccaaaccagataaggaccaaatttcagctggctggcgagagatggtaagtagagtgagctctgaacgtgacatgtcaaatgacataaatcaggaaaaaccaagcatacattttatatgggcacaaaatgactcaagtagcaataataacatacaaaaattaatcaaactatccaaatcattgcaagccatgagtggaacaggaagctatataagtgccttcaaatcattaggaagattgatggatatatcatcagacatcaaaaagtatgagtcattctgcggaaaattaaaatctttggcaaggtctagcgtaaagaaactcgacaggaaaatagaaccggtacaaattggaacagcaactgtcttatgggaacaacaatttaaattagatacggatgtcataaaaagagaagacagaatacatttaatgaaagattatttcggaattggtaaacacaagtctttttcaaaaaagctaaacaatgacataaataccgataagcctaaaatattgaattttgacaatgacgatatagttaggaaatgcaaagataaatataatcaagtcacacataacttgtctcaagttaatgaattagacaagattggaaattacctagagcatttttcagctaaaattagtgcctgcagtgtagaaatgtgggactttatatataatacgactaaaactaagtactggcaatgcatcaacgactactctaccctaatgaaaaacatgctagctgtttcccaatataataggcacaatacctttaggattgtctcatgtgcaaataacaatgtatttggcttagtgatgccaagctcagacataaaaacaaaaaaagcaacattagtctatgcaataatagctctccacaatgaggagacagagatagcagaacttggttcactctattccactttcaagacaacaacaggctatatttcaatatcgaaagcttttaggctagataaagaaaggtgccagcgcatagtgtcctctccaggcttatttcttatgacaagctgtctattattcaatggtaataagagtctagagtttgataagttactaggcttttcattttttacatcaatatcgattacaaaagctatgctctctcttactgagccttcacgctatatgatcatgaattcattggcagtttctagccatgtaaaagagtatatatctgaaaaattttctccttatacaaaaacagcattttctgtagtgatgacagatttgattaaaaaaggttgctattcagcatatgaacagaggaaaaaggtccaaataagggatataaagttaacagactacgatataacacagaaaggggtagattccaaaagagatcttaaatccatttggttcccgggaaaggtaaatttaaaagaatacttgaaccagatttatttaccattttattttaattccaaaggattgcatgaaaagcatcatgttttaatagatttggctaaaacagtgctagaaatcgaaaaagagcaaagagaatcattacccgagccatggtcagagatacctgctaagcagactgtcaacttaaacattttgatttactcaattgcaaggaatttgaacttagatacttcaagacataattttgtgaggagccgggtggaaaatgcaaataactttaacagatctataacaacaatatccacctttaccagctcgaaatcatgcattaaaattggtgattttgaggaagagaaaaagaagaaaacaaaaaatgatgcaaagaaactagcaaaagatatttctaaattaactatagccaacccagcattcttagatgaaatcacaaatgaacatgagataagacactcaacttacgaggatttgaaacaatctatcccagattacacagactatatgtctgtaaaagtttttgatagactatatgagaagattactactaacgaaataagtgataaagaaacagtcaagttgattctagagactatgaagaagcataaaatattttactttggattcttcaacaaaggacaaaaaacagctaaagatagagaaatatttttaggtgaattcgaggcaaaaatgtgcctgtaccttgttgaaagaatagccaaagagagatgcaaattaaacccagaagaaatgataagcgaaccaggcgactctaagttacgagtattggaaaagcaatcagaagatgaaattaggtatatcagcaacacaataaagacattgggaaatgccatagaaaacctgcaatccgggtctttaaattgggcagatatatgtgaaagtaaggcacgagggcttaaaatagaaataaatgctgatatgtctaaatggagtgcccaagatgtgcttttcaagtatttctggctgatagtacttgatcctatcttatatcctgctgagaggaagagaataatttattttctatgtaattacatgcaaaaaaggcttataatgcctgatgaattgctcactacgatattggaccagagggttccttattcaaatgatataattggggtgatgacaaacaattatagatccaacacagtagaaataaagcgaaactggcttcaaggcaatttaaattatacaagtagttacttgcacagctgtagtatgtctgtatataaagatataataagggaagcagcaacattattagagggggaagcccttgtgaattcaatggtacattctgatgataaccaaacatccatatgtatggtgcaaaacaagttgccagatgacaatgtaattgaattttgcatcaagatattcgagaaaatatgtttaacttttggaaatcaggcaaacatgaaaaagacatacctaaccaatttcatcaaggaattcgtttctttatttaatatacatggggagccattctctatatacgggaggtttttgcttacagcagtaggggactgtgcctatctggggccttatgaagatttagcaagtaggctatctgcaacacaaaccgctataaagcatggctgcccaccatcactggcatgggtatccattgctttgaatcactggataactcacaccacgtataatatgttacctggccaaaataatgacccattaccattcttccctaccaacaatagaaatgaaataccagtggagatgtgtggaatactagaaagtgacttatcaacaattgcactaaccggtttagaagcgggaaatgtcacgtttctaacaaatatagcaagaaaactatcatctccaatcttgcaaagagaaagtatccaagaccaatacaattctatagaaaaatgggacctaagtaggttatcacagattgacattctgaggcttaaaatgcttaggtacatatctcttgatagttcggtcacatctgatgatggtatgggggagaccagtgaaatgagatcgcgatcgcttttaacacctcgtaaattcacaacaagtgggtcactcaatagacttaaatcgtataaagattttcaaaatataataacagatgaggataagacaaacgagctatttgagaatttcattaggcatccagagttattggtcacaaaaggcgaaacatttgaagaatttgtcaatacaatattatttaggtataattcaaagaaattcaaagaatctctgtcgatacaaaatccagcacaactctttattgagcaaatattattttccaacaaaccaataattgattacactagcatacatgataagatttttggattgcaagatatgccaggaatcgaagaactagatacaatcataggccgcaaaacatttgttgaaagttatgtccagattgtagatgatttaagcaacttaacactggatattaatgatgtcaagactatatttgccttctgtctcatgaatgatccactactaattacatctgctaataacataataatgtctgttaaagggcatagccaagaaagaataggacaatcagcatgcaaaatgccagaggtcaggagtctgaagcttatacattattcgccagcagttgttttgagagcctatgtgagagggccaacaaatgtgccaaatgtagatatagacgagcttgcgagggatctatctcatctggaagatttcatacaaagcacaaaactcagagagaatatgagagagagaatagaaataaatgagaaacggcatttaggaagagatttcaagtttgaaatcaaagaattgactagattttaccaagtgtgttatgattatataaaatctacagaacataaaattaaggtattcatattgccatacaaagttttcacatcaattgaattctgtggcgcactgacagggaacttaataaatgacaaattgtggtatataacacattacttaaaaaatatagtgtccactacacacaaggcacaaatttcgtcctcacctgaattggaattgcaaatagctgatgaagcactgaggctaatagcacactttgccgatactttcttggcatctgaatcaagaattcaatttctgaaaaaggttatcgaagaattcacatacaaagggatacctgtaaaacatttatattccaaaataaagaattccaagttaagggtcaaattcttagggatccttttgtggttggatgacctaacacaaaatgatttggataagtttgatgcagataaatcagacgaaaagattatatggaataactggcaggtatcaagagatatgaacactggaccaatagatttaatgataagtggctattccaggcaactgcggatcacaggggaagatgataaattgattgctgctgaattgcaggtcactagattgtcagaagatttgatttacagacacggccaggcaatgttaaataaaccgcacggattgaagcttgaaaagatgcagcctgtaactgagatgtctaaacaactacattatatcgttttccagcagaggtcaagaaagcggtacttctattctatattgcccacccaaataattgaagatcataattctagaatcgaatcatctaggttaaacagagattcaaaatgggttcctgtgtgtcctgttgcagtatcaaaactctatcagcaaggacgacctatactttccaaggttaagaatctgaatatgcagactcattcactttctagaatacaggttaatgtggatgaatatgccattacaagaagagcgcattttcagaagatgcctttctttgaaggaccatccatcccttctggtggcatggatctatcagagttaatgaaatccacatccttattgagcttaaattatgacaatataaaaaatgcttctttattggatatgtctagagtattcaagtgcaatggcagtgaaaatgaccaaatggcttttgagttcctgtcagatgaaattctagagcaagacgtagttgaagaaatagaatgcaatcctatattttctatcagttatacaaaaagaggagaatccaatatgacttataaaaatgctttccacaaagctttaatctcagaatgtgacaaatttgaagaagcattcgactttcttgacatggggttttgctcgaacgagaaccttagtattttagaggaaatacattggattatcagttatttgaagacgaatcagtggtccacagaactagacaattgtattcatatgtgtatgtataggaatgggtatgatgcagagtatcatagatttgatataccttctaaattcctcaaagacccgataaaccgaacagtaaattggacagaggttattgaatttatactattaattgaagatttccaaacaaagattgagccatggtcgagtatgaagtcacatttctgttcaaaagcacacagtgtagcattagagtgcatgaaaagcgagaaaagatcactggcagaatttgta------------------atggttctgagcgttgcctacgggcatcctctttcaacaagtcaaattggtgaccgctgttttgctggtggtaacctcttcaaggagatgaacttgagtgtaggacttggcgaaatatgtgttaaagatgacatatctattgttaaaagtactactgtttttagtaagaatagaccagctcttgaggcaaccacaaaattttatagatcttttattgtgaaagactggtctgaatgtaatccagtgctagataaatttggaaattttatggttttaagtgttgatgataatggccatataatacctaaaatgtacacatgtagagcagcatgtgatattagattaaacaaagataatgctgaaataatattatcgtcaacaaagctcaaccacttcgaaattgtcggaacaacttcgacatcaggctggttcaaaaacacaataacaaacaatttggaacacacatgcgaacatgtgaccgtaaattgtggtcagaaatcagtaaaattccatgcatgttttagacaacataggggttgtataagattctttaaagggacatatatgccatactcaatgattgaagcaatgtgtgttaacatagagctaataattctgacattgtatatctttgctgcaattatatttgcattaatcataacaaagagttatgtggcatacctgctcctgccgttattttatccagtgacatggttttacggaaagatttataaaaagattaattcctgcccaaattgtctacttgcatctcatcctttcaccagctgccctaaaatctgtatatgcggttctagatttagttgcacagaagctcttaaggtgcatagaatgggtaaggactgtttaggttataaatctctaagcaaagctagacagatgtgtaaatcgaaaagctggtcctttacagcagctatattaactggattaatattgatggaatttatctcaccaattgcaggagagagaatgtataagcttgaggagttagctgatgagtttataaagctaacagagcaagtaaatattttagaaagagaaatggaagtcttgaagcagtcaataattgttatgtttgcaatcattttggtattgttgctttttgaaaatatgatattcaaccgacttttcagcactttttatcgttcttgctccatgtgtggtttgatacattatagaccaggactcaagattgatttaaccaaaactaatagatgcggtagttgcatctgtggattcaatgagcagcaatcatctggttttgaatatgaaatatttctgaaggatatgcatatccagaaagagtcatgcaaatttagtccaagagtaaaccactttaggaatattaaagctttattatttgcacttgtaatctgtgctactatatatacagtttatgcagatgaagattgcttgtctaaagacattaaaataacatatcaagagttgcataattgcataggcccaaagataatgggcgacacttgtgtatcaaagaatgaattgtattctgatttatcctcaaaaaatctagtcacagaatatgataaaaaatattttgaacctgatactgtaaatgatcaattcaacaaaatagagtttgcccaagatgcacatagaatgatactattagaaagaatactttacaagacagaatgtgaaatgctaagcttaaaaaagaacagtggaccttataatgttgcctggcgcacatatttaaaaaatcataatatagacctatgcagtaggcacaactataaaatgatatgtcagtgtattaatacacactctatgtgtaaaaatacagatatagattacaacaaagagattgaaacatattataaaagcaatgctgcagcctatagagctgacctgaataccataatagacacattaaaaacggcattcagagggcttacaaaggtcctaattgaaaattatatagaaaaagatgactctgatgctcttaaggctttattcagtaatattactgattctgtccaggacaattatcagatgattggaatattgaaatttgccagtaagctattagatattaaccttggtagatccacccgctcagctcatcattctataatgacaaacgaaattcccaaatctaatccttttactgattacagttattccaatgtgaacataaaggagtgcatgtcaccagagagcttgaaatgttttaagaagagagacagtacaccgcacacaaatcacctgctttgcaagatagacagcaaatataaagcatttgactggccagagatagaaacaatccaaaaaggtcaaaaattgtgtcttggtgacagtcattgcaatttggaatttacagccataactgcagataagattatgtcattaactaactgttataaggaatctttcactgcgcaaccagcagatatgcagactggaattaaaaaatgctcagctgatgaaattggagaatgtacaacacttgaagacaagacatggccgatcgtattctgtggtggcaaatattactactctgatagcaaagagcatgccaaggacggttctatcaacaactattgtttaaccaacaaatgctctgaacaacgttttccaatacatgaaaattggtttaaaaaatgtaattgggataagacccacaaagaatttagcactatgagacaaataaactataatgatataacttcttatagaaaagcaatagaatctgagataggaacagatttgatgacacaccattataaacccacaaagaaccttccgcatgttgtgccaaggtatcatagtatagatgtacaaggtacagaatcaacagagggtattatcaatggtttcatacaaaatacaatacctgctattagtggcctaggtgtcggttatcatctgaatttcaaaggcaatcagttatttgacatagttatttttgtgaaaaaggctgtatataaagcacagtaccagaaagcatacaccacaggtcccagtatatccataaatattgaacacaatgaaagatgcacaggccactgccccgaaaagattcctgcaaaagaaggttggctaacattttctaaagaacatactagttcttggggatgtgaagaatacggctgtcttgctatagatacaggctgtctatatggttcttgtcaagatgtcatacgcccagaattagatgtttataagaagattggcagtgaagcatcactgatagaaatatgcataactttgcctcatgaaacttattgcaatgatatggatatattagaaccgattataggtgataaattaagtgcatcctttcagaatacgcagactaaccaacttccgactcttatagcttataaaaaagggaaaatatacacaggtcaaatcaatgatattggaaatacagcattgcagtgcggctcaatccaagtaattaatgggtcaactatcggaactggcagccccaaattcgattatatatgccatgctatgagaaggaaagatgttattgtaaggaagtgtttcaatgacaattatcagtcatgcactaggttagaaaaacggaatgacttgaccccttatagaaaaggcgatgtcattgaagtatcaaaaacaggatcaaacatgggccaaatgacatttaaaatagaactaggtgatatcaactataaaatattcactaaatcaatagatcttcaaatgtctggcatttgtgctgggtgtattgactgtgctgaaggtatttcatgctctataaatgctgaagtgtcggccgaaacagtctgccattgtaaaacaaactgtgaagattttataaataatatagtgttttcaccacaaatcaagaattacaatattaaagttcactgtaaatctaaagttgaaaagataatagcgcatatctgtgggagagacatcgatttacaattaactgttaaaccatacaatcagaagatagatttgtcgcagttagatgaatcaaattacataaaggaagaggatctccagtgcgggacatggttatgtaaagtgcaaaaagagggggttgatattatattcaaaggattattttcaggtttagggagatactggaccatattgatttattcaattataggtgtggtaataattgtgatattagtttatatcctgttgcccataggtcggcttttaaaagcattcctaatcagacatgaaatagaatatgccatggagcaaaaaatcaagtaggtaccacaacggactacatctacatttgatccggaggcagcatatgtggcatttgaagctagatacggacaagtgctcaatgctggtgttgttagagtcttcttcctcaaccaaaagaaggccaaagatgtcttacgtaagacatcgcggcccatggttgaccttacttttggtggggtccaatttgcaatggttaataaccatttcccacaattccagtcgaatccagtgccggacaacggtcttaccctgcaccgtctgtcaggatacctagctcgctgggccttcacccagatgcgatcacctattaagcaagctgagtttagggccactgtggtggtgcctttggcagaggtgaagggttgtacttggaatgatggtgacgcgatgtacctggggtttgctgccggtgctgagatgtttctgcaaacattcactttcttccctctagtgattgagatgcatagggtcctcaaggatggcatggacgtcaacttcatgaagaaagtccttcggcagagatatggccagaagactgctgaacagtggatgcgtgaagaaatagttgctgtaagagcagcttttgaagctgtaggaactttggcctgggccaggactggattctccccagcagcaagagacttcttgcgccaatttggaattgacatatag
>230052009338AIVP_Brazil_AM_Manaus_2023-12-14
ctcaaccaatatcgaaataggatattgcactgccgtgaacctgaaatagcaaaagatatatggcgtgatctattgaatgatcgacacaactacttttctcgagaattttgcagagctgcaaaccttgagtatagaaatgatgttcctgctgaggatatttgtgctgaagtccttgatggttacaaagcaaggaaagtgcgcttttgcacacctgataattacttactacacgacgggaaaatgtatataatagatttcaaagtgtctgtggatgatcggtcttccagaattacaagagagaaatacaatgaaatttttggagaagtgttcaacccagaaggtgtggactttgaaatcgttattatcaggttggatccttcaaatatggctatacatgttgactctcgagatttcatgaatacaatcggaccaatcacgctaaacattagtatgcaatggttttttgatatgaaagacttcttatttggcaaattccgggatgatgataaattccatgctataataagccaaggagaattcacaatgacattgccatggatcgaagaagatactccagaattgcttgcccatcctatatacaatgagttcatgaattcaatgccagagtcagaacaggccctgttcaaagaagcattggaattcaaatcattcggagcagaaaaatggaatattttcttaaagggagtgatgtctaagtatggtgaatattataaagaatttaccaaaggacatgcccaatccatattcttggcaacaggggactaccccaaaccagataaggaccaaatttcagctggctggcgagagatggtaagtagagtgagctctgaacgtgacatgtcaaatgacataaatcaggaaaaaccaagcatacattttatatgggcacaaaatgactcaagtagcaataataacatacaaaaattaatcaaactatccaaatcattgcaagccatgagtggaacaggaagctatataagtgccttcaaatcattaggaagattgatggatatatcatcagacatcaaaaagtatgagtcattctgcggaaaattaaaatctttggcaaggtctagcgtaaagaaactcgacaggaaaatagaaccggtacaaattggaacagcaactgtcttatgggaacaacaatttaaattagatacggatgtcataaaaagagaagacagaatacatttaatgaaagattatttcggaattggtaaacacaagtctttttcaaaaaagctaaacaatgacataaataccgataagcctaaaatattgaattttgacaatgacgatatagttaggaaatgcaaagataaatataatcaagtcacacataacttgtctcaagttaatgaattagacaagattggaaattacctagagcatttttcagctaaaattagtgcctgcagtgtagaaatgtgggactttatatataatacgactaaaactaagtactggcaatgcatcaacgactactctaccctaatgaaaaacatgctagctgtttcccaatataataggcacaatacctttaggattgtctcatgtgcaaataacaatgtatttggcttagtgatgccaagctcagacataaaaacaaaaaaagcaacattagtctatgcaataatagctctccacaatgaggagacagagatagcagaacttggttcactctattccactttcaagacaacaacaggctatatttcaatatcgaaagcttttaggctagataaagaaaggtgccagcgcatagtgtcctctccaggcttatttcttatgacaagctgtctattattcaatggtaataagagtctagagtttgataagttactaggcttttcattttttacatcaatatcgattacaaaagctatgctctctcttactgagccttcacgctatatgatcatgaattcattggcagtttctagccatgtaaaagagtatatatctgaaaaattttctccttatacaaaaacagcattttctgtagtgatgacagatttgattaaaaaaggttgctattcagcatatgaacagaggaaaaaggtccaaataagggatataaagttaacagactacgatataacacagaaaggggtagattccaaaagagatcttaaatccatttggttcccgggaaaggtaaatttaaaagaatacttgaaccagatttatttaccattttattttaattccaaaggattgcatgaaaagcatcatgttttaatagatttggctaaaacagtgctagaaatcgaaaaagagcaaagagaatcattacccgagccatggtcagagatacctgctaagcagactgtcaacttaaacattttgatttactcaattgcaaggaatttgaacttagatacttcaagacataattttgtgaggagccgggtggaaaatgcaaataactttaacagatctataacaacaatatccacctttaccagctcgaaatcatgcattaaaattggtgattttgaggaagagaaaaagaagaaaacaaaaaatgatgcaaagaaactagcaaaagatatttctaaattaactatagccaacccagcattcttagatgaaatcacaaatgaacatgagataagacactcaacttacgaggatttgaaacaatctatcccagattacacagactatatgtctgtaaaagtttttgatagactatatgagaagattactactaacgaaataagtgataaagaaacagtcaagttgattctagagactatgaagaagcataaaatattttactttggattcttcaacaaaggacaaaaaacagctaaagatagagaaatatttttaggtgaattcgaggcaaaaatgtgcctgtaccttgttgaaagaatagccaaagagagatgcaaattaaacccagaagaaatgataagcgaaccaggcgactctaagttacgagtattggaaaagcaatcagaagatgaaattaggtatatcagcaacacaataaagacattgggaaatgccatagaaaacctgcaatccgggtctttaaattgggcagatatatgtgaaagtaaggcacgagggcttaaaatagaaataaatgctgatatgtctaaatggagtgcccaagatgtgcttttcaagtatttctggctgatagtacttgatcctatcttatatcctgctgagaggaagagaataatttattttctatgtaattacatgcaaaaaaggcttataatgcctgatgaattgctcactacgatattggaccagagggttccttattcaaatgatataattggggtgatgacaaacaattatagatccaacacagtagaaataaagcgaaactggcttcaaggcaatttaaattatacaagtagttacttgcacagctgtagtatgtctgtatataaagatataataagggaagcagcaacattattagagggggaagcccttgtgaattcaatggtacattctgatgataaccaaacatccatatgtatggtgcaaaacaagttgccagatgacaatgtaattgaattttgcatcaagatattcgagaaaatatgtttaacttttggaaatcaggcaaacatgaaaaagacatacctaaccaatttcatcaaggaattcgtttctttatttaatatacatggggagccattctctatatacgggaggtttttgcttacagcagtaggggactgtgcctatctggggccttatgaagatttagcaagtaggctatctgcaacacaaaccgctataaagcatggctgcccaccatcactggcatgggtatccattgctttgaatcactggataactcacaccacgtataatatgttacctggccaaaataatgacccattaccattcttccctaccaacaatagaaatgaaataccagtggagatgtgcggaatactagaaagtgacttatcaacaattgcactaaccggtttagaagcgggaaatgtcacgtttctaacaaatatagcaagaaaactatcatctccaatcttgcaaagagaaagtatccaagaccaatacaattctatagaaaaatgggacctaagtaggttatcacagattgacattctgaggcttaaaatgcttaggtacatatctcttgatagttcggtcacatctgatgatggtatgggggagaccagtgaaatgagatcgcgatcgcttttaacacctcgtaaattcacaacaagtgggtcactcaatagacttaaatcgtataaagattttcaaaatataataacagatgaggataagacaaacgagctatttgagaatttcattaggcatccagagttattggtcacaaaaggcgaaacatttgaagaatttgtcaatacaatattatttaggtataattcaaagaaattcaaagaatctctgtcgatacaaaatccagcacaactctttattgagcaaatattattttccaataaaccaataattgattacactagcatacatgataagatttttggattgcaagatatgccaggaatcgaagaactagatacaatcataggccgcaaaacatttgttgaaagttatgtccagattgtagatgatttaagcaacttaacactggatattaatgatgtcaagactatatttgccttctgtctcatgaatgatccactactaattacatctgctaataacataataatgtctgttaaagggcatagccaagaaagaataggacaatcagcatgcaaaatgccagaggtcaggagtctgaagcttatacattattcgccagcagttgttttgagagcctatgtgagagggccaacaaatgtgccaaatgtagatatagacgagcttgcgagggatctatctcatctggaagatttcatacaaagcacaaaactcagagagaatatgagagagagaatagaaataaatgagaaacggcatttaggaagagatttcaagtttgaaatcaaagaattgactagattttaccaagtgtgttatgattatataaaatctacagaacataaaattaaggtattcatattgccatacaaagttttcacatcaattgaattctgtggcgcactgacagggaacttaataaatgacaaattgtggtatataacacattacttaaaaaatatagtgtccactacacacaaggcacaaatttcgtcctcacctgaattggaattgcaaatagctgatgaagcactgaggctaatagcacactttgccgatactttcttggcatctgaatcaagaattcaatttctgaaaaaggttatcgaagaattcacatacaaagggatacctgtaaaacatttatattccaaaataaagaattccaagttaagggtcaaattcttagggatccttttgtggttggatgacctaacacaaaatgatttggataagtttgatgcagataaatcagacgaaaagattatatggaataactggcaggtatcaagagatatgaacactggaccaatagatttaatgataagtggctattccaggcaactgcggatcacaggggaagatgataaattgattgctgctgaattgcaggtcactagattgtcagaagatttgatttacagacacggccaggcaatgttaaataaaccgcacggattgaagcttgaaaagatgcagcctgtaactgagatgtctaaacaactacattatatcgttttccagcagaggtcaagaaagcggtacttctattctatattgcccacccaaataattgaagatcataattctagaatcgaatcatctaggttaaacagagattcaaaatgggttcctgtgtgtcctgttgcagtatcaaaactctatcagcaaggacgacctatactttccaaggttaagaatctgaatatgcagactcattcactttctagaatacaggttaatgtggatgaatatgccattacaagaagagcgcattttcagaagatgcctttctttgaaggaccatccatcccttctggtggcatggatctatcagagttaatgaaatccacatccttattgagcttaaattatgacaatataaaaaatgcttctttattggatatgtctagagtattcaagtgcaatggcagtgaaaatgaccaaatggcttttgagttcctgtcagatgaaattctagagcaagacgtagttgaagaaatagaatgcaatcctatattttctatcagttatacaaaaagaggagaatccaatatgacttataaaaatgctttccacaaagctttaatctcagaatgtgacaaatttgaagaagcattcgactttcttgacatggggttttgctcgaacgagaaccttagtattttagaggaaatacattggattatcagttatttgaagacgaatcagtggtccacagaactagacaattgtattcatatgtgtatgtataggaatgggtatgatgcagagtatcatagatttgatataccttctaaattcctcaaagacccgataaaccgaacagtaaattggacagaggttattgaatttatactattaattgaagatttccaaacaaagattgagccatggtcgagtatgaagtcacatttctgttcaaaagcacacagtgtagcattagagtgcatgaaaagcgagaaaagatcactggcagaatttgta------------------atggttctgagcgttgcctacgggcatcctctttcaacaagtcaaattggtgaccgctgttttgctggtggtaacctcttcaaggagatgaacttgagtgtaggacttggcgaaatatgtgttaaagatgacatatctattgttaaaagtactactgtttttagtaagaatagaccagctcttgaggcaaccacaaaattttatagatcttttattgtgaaagactggtctgaatgtaatccagtgctagataaatttggaaattttatggttttaagtgttgatgataatggccatataatacctaaaatgtacacatgtagagcagcatgtgatattagattgaacaaagataatgctgaaataatattatcgtcaacaaagctcaaccacttcgaaattgtcggaacaacttcgacatcaggctggttcaaaaacacaataacaaacaatttggaacacacatgcgaacatgtgaccgtaaattgtggtcagaaatcagtaaaattccatgcatgttttagacaacataggggttgtataagattctttaaagggacatatatgccatactcaatgattgaagcaatgtgtgttaacatagagctaataattctgacattgtatatctttgctgcaattatatttgcattaatcataacaaagagttatgtggcatacctgctcctgccgttattttatccagtgacatggttttacggaaagatttataaaaagattaattcctgcccaaattgtctacttgcatctcatcctttcaccagctgccctaaaatctgtatatgcggttctagatttagttgcacagaagctcttaaggtgcatagaatgggtaaggactgtttaggttataaatctctaagcaaagctagacagatgtgtaaatcgaaaagctggtcctttacagcagctatattaactggattaatattgatggaatttatctcaccaattgcaggagagagaatgtataagcttgaggagttagctgatgagtttataaagctaacagagcaagtaaatattttagaaagagaaatggaagtcttgaagcagtcaataattgttatgtttgcaatcattttggtattgttgctttttgaaaatatgatattcaaccgacttttcagcactttttatcgttcttgctccatgtgtggtttgatacattatagaccaggactcaagattgatttaaccaaaactaatagatgcggtagttgcatctgtggattcaatgagcagcaatcatctggttttgaatatgaaatatttctgaaggatatgcatatccagaaagagtcatgcaaatttagtccaagagtaaaccactttaggaatattaaagctttattatttgcacttgtaatctgtgctactatatatacagtttatgcagatgaagattgcttgtctaaagacattaaaataacatatcaagagttgcataattgcataggcccaaagataatgggcgacacttgtgtatcaaagaatgaattgtattctgatttatcctcaaaaaatctagtcacagaatatgataaaaaatattttgaacctgatactgtaaatgatcaattcaacaaaatagagtttgcccaagatgcacatagaatgatactattagaaagaatactttacaagacagaatgtgaaatgctaagcttaaaaaagaacagtggaccttataatgttgcctggcgcacatatttaaaaaatcataatatagacctatgcagtaggcacaactataaaatgatatgtcagtgtattaatacacactctatgtgtaaaaatacagatatagattacaacaaagagattgaaacatattataaaagcaatgctgcagcctatagagctgacctgaataccataatagacacattaaaaacggcattcagagggcttacaaaggtcctaattgaaaattatatagaaaaagatgactctgatgctcttaaggctttattcagtaatattactgattctgtccaggacaattatcagatgattggaatattgaaatttgccagtaagctattagatattaaccttggtagatccacccgctcagctcatcattctataatgacaaacgaaattcccaaatctaatccttttactgattacagttattccaatgtgaacataaaggagtgcatgtcaccagagagcttgaaatgttttaagaagagagacagtacaccgcacacaaatcacctgctttgcaagatagacagcaaatataaagcatttgactggccagagatagaaacaatccaaaaaggtcaaaaattgtgtcttggtgacagtcattgcaacttggaatttacagccataactgcagataagattatgtcattaactaactgttataaggaatctttcactgcgcaaccagcagatatgcagactggaattaaaaaatgctcagctgatgaaattggagaatgtacaacacttgaagacaagacatggccgatcgtattctgtggtggcaaatattactactctgatagcaaagagcatgccaaggacggttctatcaacaactattgtttaaccaacaaatgctctgaacaacgttttccaatacatgaaaattggtttaaaaaatgtaattgggataagacccacaaagaatttagcactatgagacaaataaactataatgatataacttcttatagaaaagcaatagaatctgagataggaacagatttgatgacacaccattataaacccacaaagaaccttccgcatgttgtgccaaggtatcatagtatagatgtacaaggtacagaatcaacagagggtattatcaatggtttcatacaaaatacaatacctgctattagtggtctaggtgtcggttatcatctgaatttcaaaggcaatcagttatttgacatagttatttttgtgaaaaaggctgtatataaagcacagtaccagaaagcatacaccacaggtcccagtatatccataaatattgaacacaatgaaagatgcacaggccactgccccgaaaagattcctgcaaaagaaggttggctaacattttctaaagaacatactagttcttggggatgtgaagaatacggctgtcttgctatagatacaggctgtctatatggttcttgtcaagatgtcatacgcccagaattagatgtttataagaagattggcagtgaagcatcactgatagaaatatgcataactttgcctcatgaaacttattgcaatgatatggatatattagaaccgattataggtgataaattaagtgcatcctttcagaatacgcagactaaccaacttccgactcttatagcttataaaaaagggaaaatatacacaggtcaaatcaatgatattggaaatacagcattgcagtgcggctcaatccaagtaattaatgggtcaactatcggaactggcagccccaaattcgattatatatgccatgctatgagaaggaaagatgttattgtaaggaagtgtttcaatgacaattatcagtcatgcactaggttagaaaaacggaatgacttgaccccttatagaaaaggcgatgtcattgaagtatcaaaaacaggatcaaacatgggccaaatgacatttaaaatagaactaggtgatatcaactataaaatattcactaaatcaatagatcttcaaatgtctggcatttgtgctgggtgtattgactgtgctgaaggtatttcatgctctataaatgctgaagtgtcggccgaaacagtctgccattgtaaaacaaactgtgaagattttataaataatatagtgttttcaccacaaatcaagaattacaatattaaagttcactgtaaatctaaagttgaaaagataatagcgcatatctgtgggagagacatcgatttacaattaactgttaaaccatacaatcagaagatagatttgtcgcagttagatgaatcaaattacataaaggaagaggatctccagtgcgggacatggttatgtaaagtgcaaaaagagggggttgatattatattcaaaggattattttcaggtttagggagatactggaccatattgatttattcaattataggtgtggtaataattgtgatattagtttatatcctgttgcccataggtcggcttttaaaagcattcctaatcagacatgaaatagaatatgccatggagcaaaaaatcaagtaggtaccacaacggactacatctacatttgatccggaggcagcatatgtggcatttgaagctagatacggacaagtgctcaatgctggtgttgttagagtcttcttcctcaaccaaaagaaggccaaagatgtcttacgtaagacatcgcggcccatggttgaccttacttttggtggggtccaatttgcaatggttaataaccatttcccacaattccagtcgaatccagtgccggacaacggtcttaccctgcaccgtctgtcaggatacctagctcgctgggccttcacccagatgcgatcacctattaagcaagctgagtttagggccactgtggtggtgcctttggcagaggtgaagggttgtacttggaatgatggtgacgcgatgtacctggggtttgctgccggtgctgagatgtttctgcaaacattcactttcttccctctagtgattgagatgcatagggtcctcaaggatggcatggacgtcaacttcatgaagaaagtccttcggcagagatatggccagaagactgctgaacagtggatgcgtgaagaaatagttgctgtaagagcagcttttgaagctgtaggaactttggcctgggccaggactggattctccccagcagcaagagacttcttgcgccaatttggaattgacatatag
>240201000514DMG_AM_PARINTINS_2024-02-06
ctcaaccaatatcgaaataggatattgcactgccgtgaacctgaaatagcaaaagatatatggcgtgatctattgaatgatcgacacaactacttttctcgagaattttgcagagctgcaaaccttgagtatagaaatgatgttcctgctgaggatatttgtgctgaagtccttgatggttacaaagcaaggaaagtgcgcttttgcacacctgataattacttactacacgacgggaaaatgtatataatagatttcaaagtgtctgtggatgatcggtcttccagaattacaagagagaaatacaatgaaatttttggagaagtgttcaacccagaaggtgtagactttgaaatcgttattatcaggttggatccttcaaatatggctatacatgttgactctcgagatttcatgaatacaatcggaccaatcacgctaaacattagtatgcaatggttttttgatatgaaagacttcttatttggcaaattccgggatgatgataaattccatgctataataagccaaggagaattcacaatgacattgccatggatcgaagaagatactccagaattgcttgcccatcctatatacaatgagttcatgaattcaatgccagagtcagaacaggccctgttcaaagaagcattggaattcaaatcattcggagcagaaaaatggaatattttcttaaagggagtgatgtctaagtatggtgaatattataaagaatttaccaaaggacatgcccaatccatattcttggcaacaggggactaccccaaaccagataaggaccaaatttcagctggctggcgagagatggtaagtagagtgagctctgaacgtgacatgtcaaatgacataaatcaggaaaaaccaagcatacattttatatgggcacaaaatgactcaagtagcaataataacatacaaaaattaatcaaactatccaaatcattgcaagccatgagtggaacaggaagctatataagtgccttcaaatcattaggaagattgatggatatatcatcagacatcaaaaagtatgagtcattctgcggaaaattaaaatctttggcaaggtctagcgtaaagaaactcgacaggaaaatagaaccggtacaaattggaacagcaactgtcttatgggaacaacaatttaaattagatacggatgtcataaaaagagaagacagaatacatttaatgaaagattatttcggaattggtaaacacaagtctttttcaaaaaagctaaacaatgacataaataccgataagcctaaaatattgaattttgacaatgacgatatagttaggaaatgcaaagataaatataatcaagtcacacataacttgtctcaagttaatgaattagacaagattggaaattacctagagcatttttcagctaaaattagtgcctgcagtgtagaaatgtgggactttatatataatacgactaaaactaagtactggcaatgcatcaacgactactctaccctaatgaaaaacatgctagctgtttcccaatataataggcacaatacctttaggattgtctcatgtgcaaataacaatgtatttggcttagtgatgccaagctcagacataaaaacaaaaaaagcaacattagtctatgcaataatagctctccacaatgaggagacagagatagcagaacttggttcactctattccactttcaagacaacaacaggctatatttcaatatcgaaagcttttaggctagataaagaaaggtgccagcgcatagtgtcctctccaggcttatttcttatgacaagctgtctattattcaatggtaataagagtctagagtttgataagttactaggcttttcattttttacatcaatatcgattacaaaagctatgctctctcttactgagccttcacgctatatgatcatgaattcattggcagtttctagccatgtaaaagagtatatatctgaaaaattttctccttatacaaaaacagcattttctgtagtgatgacagatttgattaaaaaaggttgctattcagcatatgaacagaggaaaaaggtccaaataagggatataaagttaacagactacgatataacacagaaaggggtagattccaaaagagatcttaaatccatttggttcccgggaaaggtaaatttaaaagaatacttgaaccagatttatttaccattttattttaattccaaaggattgcatgaaaagcatcatgttttaatagatttggctaaaacagtgctagaaatcgaaaaagagcaaagagaatcattacccgagccatggtcagagatacctgctaagcagactgtcaacttaaacattttgatttactcaattgcaaggaatttgaacttagatacttcaagacataattttgtgaggagccgggtggaaaatgcaaataactttaacagatctataacaacaatatccacctttaccagctcgaaatcatgcattaaaattggtgattttgaggaagagaaaaagaagaaaacaaaaaatgatgcaaagaaactagcaaaagatatttctaaattaactatagccaacccagcattcttagatgaaatcacaaatgaacatgagataagacactcaacttacgaggatttgaaacaatctatcccagattacacagactatatgtctgtaaaagtttttgatagactatatgagaagattactactaacgaaataagtgataaagaaacagtcaagttgattctagagactatgaagaagcataaaatattttactttggattcttcaacaaaggacaaaaaacagctaaagatagagaaatatttttaggtgaattcgaggcaaaaatgtgcctgtaccttgttgaaagaatagccaaagagagatgcaaattaaacccagaagaaatgataagcgaaccaggcgactctaagttacgagtattggaaaagcaatcagaagatgaaattaggtatatcagcaacacaataaagacattgggaaatgccatagaaaacctgcaatccgggtctttaaattgggcagatatatgtgaaagtaaggcacgagggcttaaaatagaaataaatgctgatatgtctaaatggagtgcccaagatgtgcttttcaagtatttctggctgatagtacttgatcctatcttatatcctgctgagaggaagagaataatttattttctatgtaattacatgcaaaaaaggcttataatgcctgatgaattgctcactacgatattggaccagagggttccttattcaaatgatataattggggtgatgacaaacaattatagatccaacacagtagaaataaagcgaaactggcttcaaggcaatttaaattatacaagtagttacttgcacagctgtagtatgtctgtatataaagatataataagggaagcagcaacattattagagggggaagcccttgtgaattcaatggtacattctgatgataaccaaacatccatatgtatggtgcaaaacaagttgccagatgacaatgtaattgaattttgcatcaagatattcgagaaaatatgtttaacttttggaaatcaggcaaacatgaaaaagacatacctaaccaatttcatcaaggaattcgtttctttatttaatatacatggggagccattctctatatacgggaggtttttgcttacagcagtaggggactgtgcctatctggggccttatgaagatttagcaagtaggctatctgcaacacaaaccgctataaagcatggctgcccaccatcactggcatgggtatccattgctttgaatcactggataactcacaccacgtataatatgttacctggccaaaataatgacccattaccattcttccctaccaacaatagaaatgaaataccagtggagatgtgcggaatactagaaagtgacttatcaacaattgcactaaccggtttagaagcgggaaatgtcacgtttctaacaaatatagcaagaaaactatcatctccaatcttgcaaagagaaagtatccaagaccaatacaattctatagaaaaatgggacctaagtaggttatcacagattgacattctgaggcttaaaatgcttaggtacatatctcttgatagttcggtcacatctgatgatggtatgggggagaccagtgaaatgagatcgcgatcgcttttaacacctcgtaaattcacaacaagtgggtcactcaatagacttaaatcgtataaagattttcaaaatataataacagatgaggataagacaaacgagctatttgagaatttcattaggcatccagagttattggtcacaaaaggcgaaacatttgaagaatttgtcaatacaatattatttaggtataattcaaagaaattcaaagaatctctgtcgatacaaaatccagcacaactctttattgagcaaatattattttccaacaaaccaataattgattacactagcatacatgataagatttttggattgcaagatatgccaggaatcgaagaactagatacaatcataggccgcaaaacatttgttgaaagttatgtccagattgtagatgatttaagcaacttaacactggatattaatgatgtcaagactatatttgccttctgtctcatgaatgatccactactaattacatctgctaataacataataatgtctgttaaagggcatagccaagaaagaataggacaatcagcatgcaaaatgccagaggtcaggagtctgaagcttatacattattcgccagcagttgttttgagagcctatgtgagagggccaacaaatgtgccaaatgtagatatagacgagcttgcgagggatctatctcatctggaagatttcatacaaagcacaaaactcagagagaatatgagagagagaatagaaataaatgagaaacggcatttaggaagagatttcaagtttgaaatcaaagaattgactagattttaccaagtgtgttatgattatataaaatctacagaacataaaattaaggtattcatattgccatacaaagttttcacatcaattgaattctgtggcgcactgacagggaacttaataaatgacaaattgtggtatataacacattacttaaaaaatatagtgtccactacacacaaggcacaaatttcgtcctcacctgaattggaattgcaaatagctgatgaagcactgaggctaatagcacactttgccgatactttcttggcatctgaatcaagaattcaatttctgaaaaaggttatcgaagaattcacatacaaagggatacctgtaaaacatttatattccaaaataaagaattccaagttaagggtcaaattcttagggatccttttgtggttggatgacctaacacaaaatgatttggataagtttgatgcagataaatcagacgaaaagattatatggaataactggcaggtatcaagagatatgaacactggaccaatagatttaatgataagtggctattccaggcaactgcggatcacaggggaagatgataaattgattgctgctgaattgcaggtcactagattgtcagaagatttgatttacagacacggccaggcaatgttaaataaaccgcacggattgaagcttgaaaagatgcagcctgtaactgagatgtctaaacaactacattatatcgttttccagcagaggtcaagaaagcggtacttctattctatattgcccacccaaataattgaagatcataattctagaatcgaatcatctaggttaaacagagattcaaaatgggttcctgtgtgtcctgttgcagtatcaaaactctatcagcaaggacgacctatactttccaaggttaagaatctgaatatgcagactcattcactttctagaatacaggttaatgtggatgaatatgccattacaagaagagcgcattttcagaagatgcctttctttgaaggaccatccatcccttctggtggcatggatctatcagagttaatgaaatccacatccttattgagcttaaattatgacaatataaaaaatgcttctttattggatatgtctagagtattcaagtgcaatggcagtgaaaatgaccaaatggcttttgagttcctgtcagatgaaattctagagcaagacgtagttgaagaaatagaatgcaatcctatattttctatcagttatacaaaaagaggagaatccaatatgacttataaaaatgctttccacaaagctttaatctcagaatgtgacaaatttgaagaagcattcgactttcttgacatggggttttgctcgaacgagaaccttagtattttagaggaaatacattggattatcagttatttgaagacgaatcagtggtccacagaactagacaattgtattcatatgtgtatgtataggaatgggtatgatgcagagtatcatagatttgatataccttctaaattcctcaaagacccgataaaccgaacagtaaattggacagaggttattgaatttatactattaattgaagatttccaaacaaagattgagccatggtcgagtatgaagtcacatttctgttcaaaagcacacagtgtagcattagagtgcatgaaaagcgagaaaagatcactggcagaatttgta------------------atggttctgagcgttgcctacgggcatcctctttcaacaagtcaaattggtgaccgctgttttgctggtggtaacctcttcaaggagatgaacttgagtgtaggacttggcgaaatatgtgttaaagatgacatatctattgttaaaagtactactgtttttagtaagaatagaccagctcttgaggcaaccacaaaattttatagatcttttattgtgaaagactggtctgaatgtaatccagtgctagataaatttggaaattttatggttttaagtgttgatgataatggccatataatacctaaaatgtacacatgtagagcagcatgtgatattagattaaacaaagataatgctgaaataatattatcgtcaacaaagctcaaccacttcgaaattgtcggaacaacttcgacatcaggctggttcaaaaacacaataacaaacaatttggaacacacatgcgaacatgtgaccgtaaattgtggtcagaaatcagtaaaattccatgcatgttttagacaacataggggttgtataagattctttaaagggacatatatgccatactcaatgattgaagcaatgtgtgttaacatagagctaataattctgacattgtatatctttgctgcaattatatttgcattaatcataacaaagagttatgtggcatacctgctcctgccgttattttatccagtgacatggttttacggaaagatttataaaaagattaattcctgcccaaattgtctacttgcatctcatcctttcaccagctgccctaaaatctgtatatgcggttctagatttagttgcacagaagctcttaaggtgcatagaatgggtaaggactgtttaggttataaatctctaagcaaagctagacagatgtgtaaatcgaaaagctggtcctttacagcagctatattaactggattaatattgatggaatttatctcaccaattgcaggagagagaatgtataagcttgaggagttagctgatgagtttataaagctaacagagcaagtaaatattttagaaagagaaatggaagtcttgaagcagtcaataattgttatgtttgcaatcattttggtattgttgctttttgaaaatatgatattcaaccgacttttcagcactttttatcgttcttgctccatgtgtggtttgatacattatagaccaggactcaagattgatttaaccaaaactaatagatgcggtagttgcatctgtggattcaatgagcagcaatcatctggttttgaatatgaaatatttctgaaggatatgcatatccagaaagagtcatgcaaatttagtccaagagtaaaccactttaggaatattaaagctttattatttgcacttgtaatctgtgctactatatatacagtttatgcagatgaagattgcttgtctaaagacattaaaataacatatcaagagttgcataattgcataggcccaaagataatgggcgacacttgtgtatcaaagaatgaattgtattctgatttatcctcaaaaaatctagtcacagaatatgataaaaaatattttgaacctgatactgtaaatgatcaattcaacaaaatagagtttgcccaagatgcacatagaatgatactattagaaagaatactttacaagacagaatgtgaaatgctaagcttaaaaaagaacagtggaccttataatgttgcctggcgcacatatttaaaaaatcataatatagacctatgcagtaggcacaactataaaatgatatgtcagtgtattaatacacactctatgtgtaaaaatacagatatagattacaacaaagagattgaaacatattataaaagcaatgctgcagcctatagagctgacctgaataccataatagacacattaaaaacggcattcagagggcttacaaaggtcctaattgaaaattatatagaaaaagatgactctgatgctcttaaggctttattcagtaatattactgattctgtccaggacaattatcagatgattggaatattgaaatttgccagtaagctattagatattaaccttggtagatccacccgctcagctcatcattctataatgacaaacgaaattcccaaatctaatccttttactgattacagttattccaatgtgaacataaaggagtgcatgtcaccagagagcttgaaatgttttaagaagagagacagtacaccgcacacaaatcacctgctttgcaagatagacagcaaatataaagcatttgactggccagagatagaaacaatccaaaaaggtcaaaaattgtgtcttggtgacagtcattgcaacttggaatttacagccataactgcagataagattatgtcattaactaactgttataaggaatctttcactgcgcaaccagcagatatgcagactggaattaaaaaatgctcagctgatgaaattggagaatgtacaacacttgaagacaagacatggccgatcgtattctgtggtggcaaatattactactctgatagcaaagagcatgccaaggacggttctatcaacaactattgtttaaccaacaaatgctctgaacaacgttttccaatacatgaaaattggtttaaaaaatgtaattgggataagacccacaaagaatttagcactatgagacaaataaactataatgatataacttcttatagaaaagcaatagaatctgagataggaacagatttgatgacacaccattataaacccacaaagaaccttccgcatgttgtgccaaggtatcatagtatagatgtacaaggtacagaatcaacagagggtattatcaatggtttcatacaaaatacaatacctgctattagtggtctaggtgtcggttatcatctgaatttcaaaggcaatcagttatttgacatagttatttttgtgaaaaaggctgtatataaagcacagtaccagaaagcatacaccacaggtcccagtatatccataaatattgaacacaatgaaagatgcacaggccactgccccgaaaagattcctgcaaaagaaggttggctaacattttctaaagaacatactagttcttggggatgtgaagaatacggctgtcttgctatagatacaggctgtctatatggttcttgtcaagatgtcatacgcccagaattagatgtttataagaagattggcagtgaagcatcactgatagaaatatgcataactttgcctcatgaaacttattgcaatgatatggatatattagaaccgattataggtgataaattaagtgcatcctttcagaatacgcagactaaccaacttccgactcttatagcttataaaaaagggaaaatatacacaggtcaaatcaatgatattggaaatacagcattgcagtgcggctcaatccaagtaattaatgggtcaactatcggaactggcagccccaaattcgattatatatgccatgctatgagaaggaaagatgttattgtaaggaagtgtttcaatgacaattatcagtcatgcactaggttagaaaaacggaatgacttgaccccttatagaaaaggcgatgtcattgaagtatcaaaaacaggatcaaacatgggccaaatgacatttaaaatagaactaggtgatatcaactataaaatattcactaaatcaatagatcttcaaatgtctggcatttgtgctgggtgtattgactgtgctgaaggtatttcatgctctataaatgctgaagtgtcggccgaaacagtctgccattgtaaaacaaactgtgaagattttataaataatatagtgttttcaccacaaatcaagaattacaatattaaagttcactgtaaatctaaagttgaaaagataatagcgcatatctgtgggagagacatcgatttacaattaactgttaaaccatacaatcagaagatagatttgtcgcagttagatgaatcaaattacataaaggaagaggatctccagtgcgggacatggttatgtaaagtgcaaaaagagggggttgatattatattcaaaggattattttcaggtttagggagatactggaccatattgatttattcaattataggtgtggtaataattgtgatattagtttatatcctgttgcccataggtcggcttttaaaagcattcctaatcagacatgaaatagaatatgccatggagcaaaaaatcaagtaggtaccacaacggactacatctacatttgatccggaggcagcatatgtggcatttgaagctagatacggacaagtgctcaatgctggtgttgttagagtcttcttcctcaaccaaaagaaggccaaagatgtcttacgtaagacatcgcggcccatggttgaccttacttttggtggggtccaatttgcaatggttaataaccatttcccacaattccagtcgaatccagtgccggacaacggtcttaccctgcaccgtctgtcaggatacctagctcgctgggccttcacccagatgcgatcacctattaagcaagctgagtttagggccactgtggtggtgcctttggcagaggtgaagggttgtacttggaatgatggtgacgcgatgtacctggggtttgctaccggtgctgagatgtttctgcaaacattcactttcttccctctagtgattgagatgcatagggtcctcaaggatggcatggacgtcaacttcatgaagaaagtccttcggcagagatatggccagaagactgctgaacagtggatgcgtgaagaaatagttgctgtaagagcagcttttgaagctgtaggaactttggcctgggccaggactggattctccccagcagcaagagacttcttgcgccaatttggaattgacatatag
>240049000151_Brazil_AM_MANAUS_2024-01-04
ctcaaccaatatcgaaataggatattgcactgccgtgaacctgaaatagcaaaagatatatggcgtgatctattgaatgatcgacacaactacttttctcgagaattttgcagagctgcaaaccttgagtatagaaatgatgttcctgctgaggatatttgtgctgaagtccttgatggttacaaagcaaggaaagtgcgcttttgcacacctgataattacttactacacgacgggaaaatgtatataatagatttcaaagtgtctgtggatgatcggtcttccagaattacaagagagaaatacaatgaaatttttggagaagtgttcaacccagaaggtgtggactttgaaatcgttattatcaggttggatccttcaaatatggctatacatgttgactctcgagatttcatgaatacaatcggaccaatcacgctaaacattagtatgcaatggttttttgatatgaaagacttcttatttggcaaattccgggatgatgataaattccatgctataataagccaaggagaattcacaatgacattgccatggatcgaagaagatactccagaattgcttgcccatcctatatacaatgagttcatgaattcaatgccagagtcagaacaggccctgttcaaagaagcattggaattcaaatcattcggagcagaaaaatggaatattttcttaaagggagtgatgtctaagtatggtgaatattataaagaatttaccaaaggacatgcccaatccatattcttggcaacaggggactaccccaaaccagataaggaccaaatttcagctggctggcgagagatggtaagtagagtgagctctgaacgtgacatgtcaaatgacataaatcaggaaaaaccaagcatacattttatatgggcacaaaatgactcaagtagcaataataacatacaaaaattaatcaaactatccaaatcattgcaagccatgagtggaacaggaagctatataagtgccttcaaatcattaggaagattgatggatatatcatcagacatcaaaaagtatgagtcattctgcggaaaattaaaatctttggcaaggtctagcgtaaagaaactcgacaggaaaatagaaccggtacaaattggaacagcaactgtcttatgggaacaacaatttaaattagatacggatgtcataaaaagagaagacagaatacatttaatgaaagattatttcggaattggtaaacacaagtctttttcaaaaaagctaaacaatgacataaataccgataagcctaaaatattgaattttgacaatgacgatatagttaggaaatgcaaagataaatataatcaagtcacacataacttgtctcaagttaatgaattagacaagattggaaattacctagagcatttttcagctaaaattagtgcctgcagtgtagaaatgtgggactttatatataatacgactaaaactaagtactggcaatgcatcaacgactactctaccctaatgaaaaacatgctagctgtttcccaatataataggcacaatacctttaggattgtctcatgtgcaaataacaatgtatttggcttagtgatgccaagctcagacataaaaacaaaaaaagcaacattagtctatgcaataatagctctccacaatgaggagacagagatagcagaacttggttcactctattccactttcaagacaacaacaggctatatttcaatatcgaaagcttttaggctagataaagaaaggtgccagcgcatagtgtcctctccaggcttatttcttatgacaagctgtctattattcaatggtaataagagtctagagtttgataagttactaggcttttcattttttacatcaatatcgattacaaaagctatgctctctcttactgagccttcacgctatatgatcatgaattcattggcagtttctagccatgtaaaagagtatatatctgaaaaattttctccttatacaaaaacagcattttctgtagtgatgacagatttgattaaaaaaggttgctattcagcatatgaacagaggaaaaaggtccaaataagggatataaagttaacagactacgatataacacagaaaggggtagattccaaaagagatcttaaatccatttggttcccgggaaaggtaaatttaaaagaatacttgaaccagatttatttaccattttattttaattccaaaggattgcatgaaaagcatcatgttttaatagatttggctaaaacagtgctagaaatcgaaaaagagcaaagagaatcattacccgagccatggtcagagatacctgctaagcagactgtcaacttaaacattttgatttactcaattgcaaggaatttgaacttagatacttcaagacataattttgtgaggagccgggtggaaaatgcaaataactttaacagatctataacaacaatatccacctttaccagctcgaaatcatgcattaaaattggtgattttgaggaagagaaaaagaagaaaacaaaaaatgatgcaaagaaactagcaaaagatatttctaaattaactatagccaacccagcattcttagatgaaatcacaaatgaacatgagataagacactcaacttacgaggatttgaaacaatctatcccagattacacagactatatgtctgtaaaagtttttgatagactatatgagaagattactactaacgaaataagtgataaagaaacagtcaagttgattctagagactatgaagaagcataaaatattttactttggattcttcaacaaaggacaaaaaacagctaaagatagagaaatatttttaggtgaattcgaggcaaaaatgtgcctgtaccttgttgaaagaatagccaaagagagatgcaaattaaacccagaagaaatgataagcgaaccaggcgactctaagttacgagtattggaaaagcaatcagaagatgaaattaggtatatcagcaacacaataaagacattgggaaatgccatagaaaacctgcaatccgggtctttaaattgggcagatatatgtgaaagtaaggcacgagggcttaaaatagaaataaatgctgatatgtctaaatggagtgcccaagatgtgcttttcaagtatttctggctgatagtacttgatcctatcttatatcctgctgagaggaagagaataatttattttctatgtaattacatgcaaaaaaggcttataatgcctgatgaattgctcactacgatattggaccagagggttccttattcaaatgatataattggggtgatgacaaacaattatagatccaacacagtagaaataaagcgaaactggcttcaaggcaatttaaattatacaagtagttacttgcacagctgtagtatgtctgtatataaagatataataagggaagcagcaacattattagagggggaagcccttgtgaattcaatggtacattctgatgataaccaaacatccatatgtatggtgcaaaacaagttgccagatgacaatgtaattgaattttgcatcaagatattcgagaaaatatgtttaacttttggaaatcaggcaaacatgaaaaagacatacctaaccaatttcatcaaggaattcgtttctttatttaatatacatggggagccattctctatatacgggaggtttttgcttacagcagtaggggactgtgcctatctggggccttatgaagatttagcaagtaggctatctgcaacacaaaccgctataaagcatggctgcccaccatcactggcatgggtatccattgctttgaatcactggataactcacaccacgtataatatgttacctggccaaaataatgacccattaccattcttccctaccaacaatagaaatgaaataccagtggagatgtgcggaatactagaaagtgacttatcaacaattgcactaaccggtttagaagcgggaaatgtcacgtttctaacaaatatagcaagaaaactatcatctccaatcttgcaaagagaaagtatccaagaccaatacaattctatagaaaaatgggacctaagtaggttatcacagattgacattctgaggcttaaaatgcttaggtacatatctcttgatagttcggtcacatctgatgatggtatgggggagaccagtgaaatgagatcgcgatcgcttttaacacctcgtaaattcacaacaagtgggtcactcaatagacttaaatcgtataaagattttcaaaatataataacagatgaggataagacaaacgagctatttgagaatttcattaggcatccagagttattggtcacaaaaggcgaaacatttgaagaatttgtcaatacaatattatttaggtataattcaaagaaattcaaagaatctctgtcgatacaaaatccagcacaactctttattgagcaaatattattttccaataaaccaataattgattacactagcatacatgataagatttttggattgcaagatatgccaggaatcgaagaactagatacaatcataggccgcaaaacatttgttgaaagttatgtccagattgtagatgatttaagcaacttaacactggatattaatgatgtcaagactatatttgccttctgtctcatgaatgatccactactaattacatctgctaataacataataatgtctgttaaagggcatagccaagaaagaataggacaatcagcatgcaaaatgccagaggtcaggagtctgaagcttatacattattcgccagcagttgttttgagagcctatgtgagagggccaacaaatgtgccaaatgtagatatagacgagcttgcgagggatctatctcatctggaagatttcatacaaagcacaaaactcagagagaatatgagagagagaatagaaataaatgagaaacggcatttaggaagagatttcaagtttgaaatcaaagaattgactagattttaccaagtgtgttatgattatataaaatctacagaacataaaattaaggtattcatattgccatacaaagttttcacatcaattgaattctgtggcgcactgacagggaacttaataaatgacaaattgtggtatataacacattacttaaaaaatatagtgtccactacacacaaggcacaaatttcgtcctcacctgaattggaattgcaaatagctgatgaagcactgaggctaatagcacactttgccgatactttcttggcatctgaatcaagaattcaatttctgaaaaaggttatcgaagaattcacatacaaagggatacctgtaaaacatttatattccaaaataaagaattccaagttaagggtcaaattcttagggatccttttgtggttggatgacctaacacaaaatgatttggataagtttgatgcagataaatcagacgaaaagattatatggaataactggcaggtatcaagagatatgaacactggaccaatagatttaatgataagtggctattccaggcaactgcggatcacaggggaagatgataaattgattgctgctgaattgcaggtcactagattgtcagaagatttgatttacagacacggccaggcaatgttaaataaaccgcacggattaaagcttgaaaagatgcagcctgtaactgagatgtctaaacaactacattatatcgttttccagcagaggtcaagaaagcggtacttctattctatattgcccacccaaataattgaagatcataattctagaatcgaatcatctaggttaaacagagattcaaaatgggttcctgtgtgtcctgttgcagtatcaaaactctatcagcaaggacgacctatactttccaaggttaagaatctgaatatgcagactcattcactttctagaatacaggttaatgtggatgaatatgccattacaagaagagcgcattttcagaagatgcctttctttgaaggaccatccatcccttctggtggcatggatctatcagagttaatgaaatccacatccttattgagcttaaattatgacaatataaaaaatgcttctttattggatatgtctagagtattcaagtgcaatggcagtgaaaatgaccaaatggcttttgagttcctgtcagatgaaattctagagcaagacgtagttgaagaaatagaatgcaatcctatattttctatcagttatacaaaaagaggagaatccaatatgacttataaaaatgctttccacaaagctttaatctcagaatgtgacaaatttgaagaagcattcgactttcttgacatggggttttgctcgaacgagaaccttagtattttagaggaaatacattggattatcagttatttgaagacgaatcagtggtccacagaactagacaattgtattcatatgtgtatgtataggaatgggtatgatgcagagtatcatagatttgatataccttctaaattcctcaaagacccgataaaccgaacagtaaattggacagaggttattgaatttatactattaattgaagatttccaaacaaagattgagccatggtcgagtatgaagtcacatttctgttcaaaagcacacagtgtagcattagagtgcatgaaaagcgagaaaagatcactggcagaatttgtaaatttaataattatctcaatggttctgagcgttgcctacgggcatcctctttcaacaagtcaaattggtgaccgctgttttgctggtggtaacctcttcaaggagatgaacttgagtgtaggacttggcgaaatatgtgttaaagatgacatatctattgttaaaagtactactgtttttagtaagaatagaccagctcttgaggcaaccacaaaattttatagatcttttattgtgaaagactggtctgaatgtaatccagtgctagataaatttggaaattttatggttttaagtgttgatgataatggccatataatacctaaaatgtacacatgtagagcagcatgtgatattagattgaacaaagataatgctgaaataatattatcgtcaacaaagctcaaccacttcgaaattgtcggaacaacttcgacatcaggctggttcaaaaacacaataacaaacaatttggaacacacatgcgaacatgtgaccgtaaattgtggtcagaaatcagtaaaattccatgcatgttttagacaacataggggttgtataagattctttaaagggacatatatgccatactcaatgattgaagcaatgtgtgttaacatagagctaataattctgacattgtatatctttgctgcaattatatttgcattaatcataacaaagagttatgtggcatacctgctcctgccgttattttatccagtgacatggttttacggaaagatttataaaaagattaattcctgcccaaattgtctacttgcatctcatcctttcaccagctgccctaaaatctgtatatgcggttctagatttagttgcacagaagctcttaaggtgcatagaatgggtaaggactgtttaggttataaatctctaagcaaagctagacagatgtgtaaatcgaaaagctggtcctttacagcagctatattaactggattaatattgatggaatttatctcaccaattgcaggagagagaatgtataagcttgaggagttagctgatgagtttataaagctaacagagcaagtaaatattttagaaagagaaatggaagtcttgaagcagtcaataattgttatgtttgcaatcattttggtattgttgctttttgaaaatatgatattcaaccgacttttcagcactttttatcgttcttgctccatgtgtggtttgatacattatagaccaggactcaagattgatttaaccaaaactaatagatgcggtagttgcatctgtggattcaatgagcagcaatcatctggttttgaatatgaaatatttctgaaggatatgcatatccagaaagagtcatgcaaatttagtccaagagtaaaccactttaggaatattaaagctttattatttgcacttgtaatctgtgctactatatatacagtttatgcagatgaagattgcttgtctaaagacattaaaataacatatcaagagttgcataattgcataggcccaaagataatgggcgacacttgtgtatcaaagaatgaattgtattctgatttatcctcaaaaaatctagtcacagaatatgataaaaaatattttgaacctgatactgtaaatgatcaattcaacaaaatagagtttgcccaagatgcacatagaatgatactattagaaagaatactttacaagacagaatgtgaaatgctaagcttaaaaaagaacagtggaccttataatgttgcctggcgcacatatttaaaaaatcataatatagacctatgcagtaggcacaactataaaatgatatgtcagtgtattaatacacactctatgtgtaaaaatacagatatagattacaacaaagagattgaaacatattataaaagcaatgctgcagcctatagagctgacctgaataccataatagacacattaaaaacggcattcagagggcttacaaaggtcctaattgaaaattatatagaaaaagatgactctgatgctcttaaggctttattcagtaatattactgattctgtccaggacaattatcagatgattggaatattgaaatttgccagtaagctattagatattaaccttggtagatccacccgctcagctcatcattctataatgacaaacgaaattcccaaatctaatccttttactgattacagttattccaatgtgaacataaaggagtgcatgtcaccagagagcttgaaatgttttaagaagagagacagtacaccgcacacaaatcacctgctttgcaagatagacagcaaatataaagcatttgactggccagagatagaaacaatccaaaaaggtcaaaaattgtgtcttggtgacagtcattgcaacttggaatttacagccataactgcagataagattatgtcattaactaactgttataaggaatctttcactgcgcaaccagcagatatgcagactggaattaaaaaatgctcagctgatgaaattggagaatgtacaacacttgaagacaagacatggccgatcgtattctgtggtggcaaatattactactctgatagcaaagagcatgccaaggacggttctatcaacaactattgtttaaccaacaaatgctctgaacaacgttttccaatacatgaaaattggtttaaaaaatgtaattgggataagacccacaaagaatttagcactatgagacaaataaactataatgatataacttcttatagaaaagcaatagaatctgagataggaacagatttgatgacacaccattataaacccacaaagaaccttccgcatgttgtgccaaggtatcatagtatagatgtacaaggtacagaatcaacagagggtattatcaatggtttcatacaaaatacaatacctgctattagtggtctaggtgtcggttatcatctgaatttcaaaggcaatcagttatttgacatagttatttttgtgaaaaaggctgtatataaagcacagtaccagaaagcatacaccacaggtcccagtatatccataaatattgaacacaatgaaagatgcacaggccactgccccgaaaagattcctgcaaaagaaggttggctaacattttctaaagaacatactagttcttggggatgtgaagaatacggctgtcttgctatagatacaggctgtctatatggttcttgtcaagatgtcatacgcccagaattagatgtttataagaagattggcagtgaagcatcactgatagaaatatgcataactttgcctcatgaaacttattgcaatgatatggatatattagaaccgattataggtgataaattaagtgcatcctttcagaatacgcagactaaccaacttccgactcttatagcttataaaaaagggaaaatatacacaggtcaaatcaatgatattggaaatacagcattgcagtgcggctcaatccaagtaattaatgggtcaactatcggaactggcagccccaaattcgattatatatgccatgctatgagaaggaaagatgttattgtaaggaagtgtttcaatgacaattatcagtcatgcactaggttagaaaaacggaatgacttgaccccttatagaaaaggcgatgtcattgaagtatcaaaaacaggatcaaacatgggccaaatgacatttaaaatagaactaggtgatatcaactataaaatattcactaaatcaatagatcttcaaatgtctggcatttgtgctgggtgtattgactgtgctgaaggtatttcatgctctataaatgctgaagtgtcggccgaaacagtctgccattgtaaaacaaactgtgaagattttataaataatatagtgttttcaccacaaatcaagaattacaatattaaagttcactgtaaatctaaagttgaaaagataatagcgcatatctgtgggagagacatcgatttacaattaactgttaaaccatacaatcagaagatagatttgtcgcagttagatgaatcaaattacataaaggaagaggatctccagtgcgggacatggttatgtaaagtgcaaaaagagggggttgatattatattcaaaggattattttcaggtttagggagatactggaccatattgatttattcaattataggtgtggtaataattgtgatattagtttatatcctgttgcccataggtcggcttttaaaagcattcctaatcagacatgaaatagaatatgccatggagcaaaaaatcaagtaggtaccacaacggactacatctacatttgatccggaggcagcatatgtggcatttgaagctagatacggacaagtgctcaatgctggtgttgttagagtcttcttcctcaaccaaaagaaggccaaagatgtcttacgtaagacatcgcggcccatggttgaccttacttttggtggggtccaatttgcaatggttaataaccatttcccacaattccagtcgaatccagtgccggacaacggtcttaccctgcaccgtctgtcaggatacctagctcgctgggccttcacccagatgcgatcacctattaagcaagctgagtttagggccactgtggtggtgcctttggcagaggtgaagggttgtacttggaatgatggtgacgcgatgtacctggggtttgctgccggtgctgagatgtttctgcaaacattcactttcttccctctagtgattgagatgcatagggtcctcaaggatggcatggacgtcaacttcatgaagaaagtccttcggcagagatatggccagaagactgctgaacagtggatgcgtgaagaaatagttgctgtaagagcagcttttgaagctgtaggaactttggcctgggccaggactggattctccccagcagcaagagacttcttgcgccaatttggaattgacatatag
>0021CSO_Brazil_AM_Labrea_2023-01-17
ctcaaccaatatcgaaataggatattgcactgccgtgaacctgaaatagcaaaagatatatggcgtgatctattgaatgatcgacacaactacttttctcgagaattttgcagagctgcaaaccttgagtatagaaatgatgttcctgctgaggatatttgtgctgaagtccttgatggttacaaagcaaggaaagtgcgcttttgcacacctgataattacttactacacgacgggaaaatgtatataatagatttcaaagtgtctgtggatgatcggtcttccagaattacaagagagaaatacaatgaaatttttggagaagtgttcaacccagaaggtgtggactttgaaatcgttattatcaggttggatccttcaaatatggctatacatgttgactctcgagatttcatgaatacaatcggaccaatcacgctaaacattagtatgcaatggttttttgatatgaaagacttcttatttggcaaattccgggatgatgataaattccatgctataataagccaaggagaattcacaatgacattgccatggatcgaagaagatactccagaattgcttgcccatcctatatacaatgagttcatgaattcaatgccagagtcagaacaggccctgttcaaagaagcattggaattcaaatcattcggagcagaaaaatggaatattttcttaaagggagtgatgtctaagtatggtgaatattataaagaatttaccaaaggacatgcccaatccatattcttggcaacaggggactaccccaaaccagataaggaccaaatttcagctggctggcgagagatggtaagtagagtgagctctgaacgtgacatgtcaaatgacataaatcaggaaaaaccaagcatacattttatatgggcacaaaatgactcaagtagcaataataacatacaaaaattaatcaaactatccaaatcattgcaagccatgagtggaacaggaagctatataagtgccttcaaatcattaggaagattgatggatatatcatcagacatcaaaaagtatgagtcattctgcggaaaattaaaatctttggcaaggtctagcgtaaagaaactcgacaggaaaatagaaccggtacaaattggaacagcaactgtcttatgggaacaacaatttaaattagatacggatgtcataaaaagagaagacagaatacatttaatgaaagattatttcggaattggtaaacacaagtctttttcaaaaaagctaaacaatgacataaataccgataagcctaaaatattgaattttgacaatgacggtatagttaggaaatgcaaagataaatataatcaagtcacacataacttgtctcaagttaatgaattagacaagattggaaattacctagagcatttttcagctaaaattagtgcctgcagtgtagaaatgtgggactttatatataatacgactaaaactaagtactggcaatgcatcaacgactactctaccctaatgaaaaacatgctagctgtttcccaatataataggcacaatacctttaggattgtctcatgtgcaaataacaatgtatttggcttagtgatgccaagctcagacataaaaacaaaaaaagcaacattagtctatgcaataatagctctccacaatgaggagacagagatagcagaacttggttcactctattccactttcaagacaacaacaggctatatttcaatatcgaaagcttttaggctagataaagaaaggtgccagcgcatagtgtcctctccaggcttatttcttatgacaagctgtctattattcaatggtaataagagtctagagtttgataagttactaggcttttcattttttacatcaatatcgattacaaaagctatgctctctcttactgagccttcacgctatatgatcatgaattcattggcagtttctagccatgtaaaagagtatatatctgaaaaattttctccttatacaaaaacagcattttctgtagtgatgacagatttgattaaaaaaggttgctattcagcatatgaacagaggaaaaaggtccaaataagggatataaagttaacagactacgatataacacagaaaggggtagattccaaaagagaccttaaatccatttggttcccgggaaaggtaaatttaaaagaatacttgaaccagatttatttaccattttattttaattccaaaggattgcatgaaaagcatcatgttttaatagatttggctaaaacagtgctagaaatcgaaaaagagcaaagagaatcattacccgagccatggtcagagatacctgctaagcagactgtcaacttaaacattttgatttactcaattgcaaggaatttgaacttagatacttcaagacataattttgtgaggagccgggtggaaaatgcaaataactttaacagatctataacaacaatatccacctttaccagctcgaaatcatgcattaaaattggtgattttgaggaagagaaaaagaagaaaacaaaaaatgatgcaaagaaactagcaaaagatatttctaaattaactatagccaacccagcattcttagatgaaatcacaaatgaacatgagataagacactcaacttacgaggatttgaaacaatctatcccagattacacagactatatgtctgtaaaagtttttgatagactatatgagaagattactactaacgaaataagtgataaagaaacagtcaagttgattctagagactatgaagaagcataaaatattttactttggattcttcaacaaaggacaaaaaacagctaaagatagagaaatatttttaggtgaattcgaggcaaaaatgtgcctgtaccttgttgaaagaatagccaaagagagatgcaaattaaacccagaagaaatgataagcgaaccaggcgactctaagttacgagtattggaaaagcaatcagaagatgaaattaggtatatcagcaacacaataaagacattgggaaatgccatagaaaacctgcaatccgggtctttaaattgggcagatatatgtgaaagtaaggcacgagggcttaaaatagaaataaatgctgatatgtctaaatggagtgcccaagatgtgcttttcaagtatttctggctgatagtacttgatcctatcttatatcctgctgagaggaagagaataatttattttctatgtaattacatgcaaaaaaggcttataatgcctgatgaattgctcactacgatattggaccagagggttccttattcaaatgatataattggggtgatgacaaacaattatagatccaacacagtagaaataaagcgaaactggcttcaaggcaatttaaattatacaagtagttacttgcacagctgtagtatgtctgtatataaagatataataagggaagcagcaacattattagagggggaagcccttgtgaattcaatggtacattctgatgataaccaaacatccatatgtatggtgcaaaacaagttgccagatgacaatgtaattgaattttgcatcaagatattcgagaaaatatgtttaacttttggaaatcaggcaaacatgaaaaagacatacctaaccaatttcatcaaggaattcgtttctttatttaatatacatggggagccattctctatatacgggaggtttttgcttacagcagtaggggactgtgcctatctggggccttatgaagatttagcaagtaggctatctgcaacacaaaccgctataaagcatggctgcccaccatcactggcatgggtatccattgctttgaatcactggataactcacaccacgtataatatgttacctggccaaaataatgacccattaccattcttccctaccaacaatagaaatgaaataccagtggagatgtgcggaatactagaaagtgacttatcaacaattgcactaaccggtttagaagcgggaaatgtcacgtttctaacaaatatagcaagaaaactatcatctccaatcttgcaaagagaaagtatccaagaccaatacaattctatagaaaaatgggacctaagtaggttatcacagattgacattctgaggcttaaaatgcttaggtacatatctcttgatagttcggtcacatctgatgatggtatgggggagaccagtgaaatgagatcgcgatcgcttttaacacctcgtaaattcacaacaagtgggtcactcaatagacttaaatcgtataaagattttcaaaatataataacagatgaggataagacaaacgagctatttgagaatttcattaggcatccagagttattggtcacaaaaggcgaaacatttgaagaatttgtcaatacaatattatttaggtataattcaaagaaattcaaagaatctctgtcgatacaaaatccagcacaactctttattgagcaaatattattttccaacaaaccaataattgattacactagcatacatgataagatttttggattgcaagatatgccaggaatcgaagaactagatacaatcataggccgcaaaacatttgttgaaagttatgtccagattgtagatgatttaagcaacttaacactggatattaatgatgtcaagactatatttgccttctgtctcatgaatgatccactactaattacatctgctaataacataataatgtctgttaaagggcatagccaagaaagaataggacaatcagcatgcaaaatgccagaggtcaggagtctgaagcttatacattattcgccagcagttgttttgagagcctatgtgagagggccaacaaatgtgccaaatgtagatatagacgagcttgcgagggatctatctcatctggaagatttcatacaaagcacaaaactcagagagaatatgagagagagaatagaaataaatgagaaacggcatttaggaagagatttcaagtttgaaatcaaagaattgactagattttaccaagtgtgttatgattatataaaatctacagaacataaaattaaggtattcatattgccatacaaagttttcacatcaattgaattctgtggcgcactgacagggaacttaataaatgacaaattgtggtatataacacattacttaaaaaatatagtgtccactacacacaaggcacaaatttcgtcctcacctgaattggaattgcaaatagctgatgaagcactgaggctaatagcacactttgccgatactttcttggcatctgaatcaagaattcaatttctgaaaaaggttatcgaagaattcacatacaaagggatacctgtaaaacatttatattccaaaataaagaattccaagttaagggtcaaattcttagggatccttttgtggttggatgacctaacacaaaatgatttggataagtttgatgcagataaatcagacgaaaagattatatggaataactggcaggtatcaagagatatgaacactggaccaatagatttaatgataagtggctattccaggcaactgcggatcacaggggaagatgataaattgattgctgctgaattgcaggtcactagattgtcagaagatttgatttacagacacggccaggcaatgttaaataaaccgcacggattgaagcttgaaaagatgcagcctgtaactgagatgtctaaacaactacattatatcgttttccagcagaggtcaagaaagcggtacttctattctatattgcccacccaaataattgaagatcataattctagaatcgaatcatctaggttaaacagagattcaaaatgggttcctgtgtgtcctgttgcagtatcaaaactctatcagcaaggacgacctatactttccaaggttaagaatctgaatatgcagactcattcactttctagaatacaggttaatgtggatgaatatgccattacaagaagagcgcattttcagaagatgcctttctttgaaggaccatccatcccttctggtggcatggatctatcagagttaatgaaatccacatccttattgagcttaaattatgacaatataaaaaatgcttctttattggatatgtctagagtattcaagtgcaatggcagtgaaaatgaccaaatggcttttgagttcctgtcagatgaaattctagagcaagacgtagttgaagaaatagaatgcaatcctatattttctatcagttatacaaaaagaggagaatccaatatgacttataaaaatgctttccacaaagctttaatctcagaatgtgacaaatttgaagaagcattcgactttcttgacatggggttttgttcgaacgagaaccttagtattttagaggaaatacattggattatcagttatttgaagacgaatcagtggtccacagaactagacaattgtattcatatgtgtatgtataggaatgggtatgatgcagagtatcatagatttgatataccttctaaattcctcaaagacccgataaaccgaacagtaaattggacagaggttattgaatttatactattaattgaagatttccaaacaaagattgagccatggtcgagtatgaagtcacatttctgttcaaaagcacacagtgtagcattagagtgcatgaaaagcgagaaaagatcactggcagaatttgtaaatttaataattatctcaatggttctgagcgttgcctacgggcatcctctttcaacaagtcaaattggtgaccgctgttttgctggtggtaacctcttcaaggagatgaacttgagtgtaggacttggcgaaatatgtgttaaagatgacatatctattgttaaaagtactactgtttttagtaagaatagaccagctcttgaggcaaccacaaaattttatagatcttttattgtgaaagactggtctgaatgcaatccagtgctagataaatttggaaattttatggttttaagtgttgatgataatggccatataatacctaaaatgtacacatgtagagcagcatgtgatattagattaaacaaagataatgctgaaataatattatcgtcaacaaagctcaaccacttcgaaattgtcggaacaacttcgacatcaggctggttcaaaaacacaataacaaacaatttggaacacacatgcgaacatgtgaccgtaaattgtggtcagaaatcagtaaaattccatgcatgttttagacaacataggggttgtataagattctttaaagggacatatatgccatactcaatgattgaagcaatgtgtgttaacatagagctaataattctgacattgtatatctttgctgcaattatatttgcattaatcataacaaagagttatgtggcatacctgctcctgccgttattttatccagtgacatggttttacggaaaggtttataaaaagattaattcctgcccaaattgtctacttgcatctcatcctttcaccagctgccctaaaatctgtatatgcggttctagatttagttgcacagaagctcttaaggtgcatagaatgggtaaggactgtttaggttataaatctctaagcaaagctagacagatgtgtaaatcgaaaagctggtcctttacagcagctatattaactggattaatattgatggaatttatctcaccaattgcaggagagagaatgtataagcttgaggagttagctgatgagtttataaagctaacagagcaagtaaatattttagaaagagaaatggaagtcttgaagcagtcaataattgttatgtttgcaatcattttggtattgttgctttttgaaaatatgatattcaaccgacttttcagcactttttatcgttcttgctccatgtgtggtttgatacattatagaccaggactcaagattgatttaaccaaaactaatagatgcggtagttgcatctgtggattcaatgagcagcaatcatctggttttgaatatgaaatatttctgaaggatatgcatatccagaaagagtcatgcaaatttagtccaagagtaaaccactttaggaatattaaagctttattatttgcacttgtaatctgtgctactatatatacagtttatgcagatgaagattgcttgtctaaagacattaaaataacatatcaagagttgcataattgcataggcccaaagataatgggcgacacttgtgtatcaaagaatgaattgtattctgatttatcctcaaaaaatctagtcacagaatatgataaaaaatattttgaacctgatactgtaaatgatcaattcaacaaaatagagtttgcccaagatgcacatagaatgatactattagaaagaatactttacaagacagaatgtgaaatgctaagcttaaaaaagaacagtggaccttataatgttgcctggcgcacatatttaaaaaatcataatatagacctgtgcagtaggcacaactataaaatgatatgtcagtgtattaatacacactctatgtgtaaaaatacagatatagattacaacaaagagattgaaacatattataaaagcaatgctgcagcctatagagctgacctgaataccataatggacacattaaaaacggcattcagagggcttacaaaggtcctaattgaaaattatatagaaaaagatgactctgatgctcttaaggctttattcagtaatattactgattctgtccaggacaattatcagatgattggaatattgaaatttgccagtaagctattagatattaaccttggtagatccacccgctcagctcatcattctataatgacaaacgaaattcccaaatctaatccttttactgattacagttattccaatgtgaacataaaggagtgcatgtcaccagagagcttgaaatgttttaagaagagagacagtacaccgcacacaaatcacctgctttgcaagatagacagcaaatataaagcatttgactggccagagatagaaacaattcaaaaaggtcaaaaattgtgtcttggtgacagtcattgcaacttggaatttacagccataactgcagataagattatgtcattaactaactgttataaggaatctttcactgcgcaaccagcagatatgcagactggaattaaaaaatgctcagctgatgaaattggagaatgtacaacacttgaagacaagacatggccgatcgtattctgtggtggcaaatattactactctgatagcaaagagcatgccaaggacggttctatcaacaactattgtttaaccaacaaatgctctgaacaacgttttccaatacatgaaaattggtttaaaaaatgtaattgggataagacccacaaagaatttagcactatgagacaaataaactataatgatataacttcttatagaaaagcaatagaatctgagataggaacagatttgatgacacaccattataagcccacaaagaaccttccgcatgttgtgccaaggtatcatagtatagatgtacaaggtacagaatcaacagagggtattatcaatggtttcatacaaaatacaatacctgctattagtggtctaggtgtcggttatcatctgaatttcaaaggcaatcagttatttgacatagttatttttgtgaaaaaggctgtatataaagcacagtaccagaaagcatacaccacaggtcctagtatatccataaatattgaacacaatgaaagatgcacaggccactgccccgaaaagattcctgcaaaagaaggttggctaacattttctaaagaacatactagttcttggggatgtgaagaatacggctgtcttgctatagatacaggctgtctatatggttcttgtcaagatgtcatacgcccagaattagatgtttataagaagattggcagtgaagcatcactgatagaaatatgcataactttgcctcatgaaacttattgcaatgatatggatatattagaaccgattataggtgataaattaagtgcatcctttcagaatacgcagactaaccaacttccgactcttatagcttataaaaaagggaaaatatacacaggtcaaatcaatgatattggaaatacagcattgcagtgcggctcaatccaagtaattaatgggtcaactatcggaactggcagccccaaattcgattatatatgccatgctatgagaaggaaagatgttattgtaaggaagtgtttcaatgacaattatcagtcatgcactaggttagaaaaacggaatgacttgaccccttatagaaaaggcgatgtcattgaagtatcaaaaacaggatcaaacatgggccaaatgacatttaaaatagaactaggtgatatcaactataaaatattcactaaatcaatagatcttcaaatgtctggcatttgtgctgggtgtattgactgtgctgaaggtatttcatgctctataaatgctgaagtgtcggccgaaacagtctgccattgtaaaacaaactgtgaagattttataaataatatagtgttttcaccacaaatcaagaattacaatattaaagttcactgtaaatctaaagttgaaaagataatagcgcatatctgtgggagagacatcgatttacaattaactgttaaaccatacaatcagaagatagatttgtcgcagttagatgaatcaaattacataaaggaagaggatctccagtgcgggacatggttatgtaaagtgcaaaaagagggggttgatattatattcaaaggattattttcaggtttagggagatactggaccatattgatttattcaattataggtgtggtaataattgtgatattagtttatatcctgttgcccataggtcggcttttaaaagcattcctaatcagacatgaaatagaatatgccatggagcaaaaaatcaagtaggtaccacaacggactacatctacatttgatccggaggcagcatatgtggcatttgaagctagatacggacaagtgctcaatgctggtgttgttagagtcttcttcctcaaccaaaagaaggccaaagatgtcttacgtaagacatcgcggcccatggttgaccttacttttggtggggtccaatttgcaatggttaataaccatttcccacaattccagtcgaatccagtgccggacaacggtcttaccctgcaccgtctgtcaggatacctagctcgctgggccttcacccagatgcgatcacctattaagcaagctgagtttagggccactgtggtggtgcctttggcagaggtgaagggttgtacttggaatgatggtgacgcgatgtacctggggtttgctgccggtgctgagatgtttctgcaaacattcactttcttccctctagtgattgagatgcatagggtcctcaaggatggcatggacgtcaacttcatgaagaaagtccttcggcagagatatggccagaagactgctgaacagtggatgcgtgaagaaatagttgctgtaagagcagcttttgaagctgtaggaactttggcctgggccaggactggattctccccagcagcaagagacttcttgcgtcaatttggaattgacatatag
>ZCD067_Brazil_RO_PortoVelho_2022-10-31
ctcaaccaatatcgaaataggatattgcactgccgtgaacctgaaatagcaaaagatatatggcgtgatctattgaatgatcgacacaactacttttctcgagaattttgcagagctgcaaaccttgagtatagaaatgatgttcctgctgaggatatttgtgctgaagtccttgatggttacaaagcaaggaaagtgcgcttttgcacacctgataattacttactacacgacgggaaaatgtatataatagatttcaaagtgtctgtggatgatcggtcttccagaattacaagagagaaatacaatgaaatttttggagaagtgttcaacccagaaggtgtggactttgaaatcgttattatcaggttggatccttcaaatatggctatacatgttgactctcgagatttcatgaatacaatcggaccaatcacgctaaacattagtatgcaatggttttttgatatgaaagacttcttatttggcaaattccgggatgatgataaattccatgctataataagccaaggagaattcacaatgacattgccatggatcgaagaagatactccagaattgcttgcccatcctatatacaatgagttcatgaattcaatgccagagtcagaacaggccctgttcaaagaagcattggaattcaaatcattcggagcagaaaaatggaatattttcttaaagggagtgatgtctaagtatggtgaatattataaagaatttaccaaaggacatgcccaatccatattcttggcaacaggggactaccccaaaccagataaggaccaaatttcagctggctggcgagagatggtaagtagagtgagctctgaacgtgacatgtcaaatgacataaatcaggaaaaaccaagcatacattttatatgggcacaaaatgactcaagtagcaataataacatacaaaaattaatcaaactatccaaatcattgcaagccatgagtggaacaggaagctatataagtgccttcaaatcattaggaagattgatggatatatcatcagacatcaaaaagtatgagtcattctgcggaaaattaaaatctttggcaaggtctagcgtaaagaaactcgacaggaaaatagaaccggtacaaattggaacagcaactgtcttatgggaacaacaatttaaattagatacggatgtcataaaaagagaagacagaatacatttaatgaaagattatttcggaattggtaaacacaagtctttttcaaaaaagctaaacaatgacataaataccgataagcctaaaatattgaattttgacaatgacgatatagttaggaaatgcaaagataaatataatcaagtcacacataacttgtctcaagttaatgaattagacaagattggaaattacctagagcatttttcagctaaaattagtgcctgcagtgtagaaatgtgggactttatatataatacgactaaaactaagtactggcaatgcatcaacgactactctaccctaatgaaaaacatgctagctgtttcccaatataataggcacaatacctttaggattgtctcatgtgcaaataacaatgtatttggcttagtgatgccaagctcagacataaaaacaaaaaaagcaacattagtctatgcaataatagctctccacaatgaggagacagagatagcagaacttggttcactctattccactttcaagacaacaacaggctatatttcaatatcgaaagcttttaggctagataaagaaaggtgccagcgcatagtgtcctctccaggcttatttcttatgacaagctgtctattattcaatggtaataagagtctagagtttgataagttactaggcttttcattttttacatcaatatcgattacaaaagctatgctctctcttactgagccttcacgctatatgatcatgaattcattggcagtttctagccatgtaaaagagtatatatctgaaaaattttctccttatacaaaaacagcattttctgtagtgatgacagatttgattaaaaaaggttgctattcagcatatgaacagaggaaaaaggtccaaataagggatataaagttaacagactacgatataacacagaaaggggtagattccaaaagagatcttaaatccatttggttcccgggaaaggtaaatttaaaagaatacttgaaccagatttatttaccattttattttaattccaaaggattgcatgaaaagcatcatgttttaatagatttggctaaaacagtgctagaaatcgaaaaagagcaaagagaatcattacccgagccatggtcagagatacctgctaagcagactgtcaacttaaacattttgatttactcaattgcaaggaatttgaacttagatacttcaagacataattttgtgaggagccgggtggaaaatgcaaataactttaacagatctataacaacaatatccacctttaccagctcgaaatcatgcattaaaattggtgattttgaggaagagaaaaagaagaaaacaaaaaatgatgcaaagaaactagcaaaagatatttctaaattaactatagccaacccagcattcttagatgaaatcacaaatgaacatgagataagacactcaacttacgaggatttgaaacaatctatcccagattacacagactatatgtctgtaaaagtttttgatagactatatgagaagattactactaacgaaataagtgataaagaaacagtcaagttgattctagagactatgaagaagcataaaatattttactttggattcttcaacaaaggacaaaaaacagctaaagatagagaaatatttttaggtgaattcgaggcaaaaatgtgcctgtaccttgttgaaagaatagccaaagagagatgcaaattaaacccagaagaaatgataagcgaaccaggcgactctaagttacgagtattggaaaagcaatcagaagatgaaattaggtatatcagcaacacaataaagacattgggaaatgccatagaaaacctgcaatccgggtctttaaattgggcagatatatgtgaaagtaaggcacgagggcttaaaatagaaataaatgctgatatgtctaaatggagtgcccaagatgtgcttttcaagtatttctggctgatagtacttgatcctatcttatatcctgctgagaggaagagaataatttattttctatgtaattacatgcaaaaaaggcttataatgcctgatgaattgctcactacgatattggaccagagggttccttattcaaatgatataattggggtgatgacaaacaattatagatccaacacagtagaaataaagcgaaactggcttcaaggcaatttaaattatacaagtagttacttgcacagctgtagtatgtctgtatataaagatataataagggaagcagcaacattattagagggggaagcccttgtgaattcaatggtacattctgatgataaccaaacatccatatgtatggtgcaaaacaagttgccagatgacaatgtaattgaattttgcatcaagatattcgagaaaatatgtttaacttttggaaatcaggcaaacatgaaaaagacatacctaaccaatttcatcaaggaattcgtttctttatttaatatacatggggagccattctctatatacgggaggtttttgcttacagcagtaggggactgtgcctatctggggccttatgaagatttagcaagtaggctatctgcaacacaaaccgctataaagcatggctgcccaccatcactggcatgggtatccattgctttgaatcactggataactcacaccacgtataatatgttacctggccaaaataatgacccattaccattcttccctaccaacaatagaaatgaaataccagtggagatgtgcggaatactagaaagtgacttatcaacaattgcactaaccggtttagaagcgggaaatgtcacgtttctaacaaatatagcaagaaaactatcatctccaatcttgcaaagagaaagtatccaagaccaatacaattctatagaaaaatgggacctaagtaggttatcacagattgacattctgaggcttaaaatgcttaggtacatatctcttgatagttcggtcacatctgatgatggtatgggggagaccagtgaaatgagatcgcgatcgcttttaacacctcgtaaattcacaacaagtgggtcactcaatagacttaaatcgtataaagattttcaaaatataataacagatgaggataagacaaacgagctatttgagaatttcattaggcatccagagttattggtcacaaaaggcgaaacatttgaagaatttgtcaatacaatattatttaggtataattcaaagaaattcaaagaatctctgtcgatacaaaatccagcacaactctttattgagcaaatattattttccaacaaaccaataattgattacactagcatacatgataagatttttggattgcaagatatgccaggaatcgaagaactagatacaatcataggccgcaaaacatttgttgaaagttatgtccagattgtagatgatttaagcaacttaacactggatattaatgatgtcaagactatatttgccttctgtctcatgaatgatccactactaattacatctgctaataacataataatgtctgttaaagggcatagccaagaaagaataggacaatcagcatgcaaaatgccagaggtcaggagtctgaagcttatacattattcgccagcagttgttttgagagcctatgtgagagggccaacaaatgtgccaaatgtagatatagacgagcttgcgagggatctatctcatctggaagatttcatacaaagcacaaaactcagagagaatatgagagagagaatagaaataaatgagaaacggcatttaggaagagatttcaagtttgaaatcaaagaattgactagattttaccaagtgtgttatgattatataaaatctacagaacataaaattaaggtattcatattgccatacaaagttttcacatcaattgaattctgtggcgcactgacagggaacttaataaatgacaaattgtggtatataacacattacttaaaaaatatagtgtccactacacacaaggcacaaatttcgtcctcacctgaattggaattgcaaatagctgatgaagcactgaggctaatagcacactttgccgatactttcttggcatctgaatcaagaattcaatttctgaaaaaggttatcgaagaattcacatacaaagggatacctgtaaaacatttatattccaaaataaagaattccaagttaagggtcaaattcttagggatccttttgtggttggatgacctaacacaaaatgatttggataagtttgatgcagataaatcagacgaaaagattatatggaataactggcaggtatcaagagatatgaacactggaccaatagatttaatgataagtggctattccaggcaactgcggatcacaggggaagatgataaattgattgctgctgaattgcaggtcactagattgtcagaagatttgatttacagacacggccaggcaatgttaaataaaccgcacggattgaagcttgaaaagatgcagcctgtaactgagatgtctaaacaactacattatatcgttttccagcagaggtcaagaaagcggtacttctattctatattgcccacccaaataattgaagatcataattctagaatcgaatcatctaggttaaacagagattcaaaatgggttcctgtgtgtcctgttgcagtatcaaaactctatcagcaaggacgacctatactttccaaggttaagaatctgaatatgcagactcattcactttctagaatacaggttaatgtggatgaatatgccattacaagaagagcgcattttcagaagatgcctttctttgaaggaccatccatcccttctggtggcatggatctatcagagttaatgaaatccacatccttattgagcttaaattatgacaatataaaaaatgcttctttattggatatgtctagagtattcaagtgcaatggcagtgaaaatgaccaaatggcttttgagttcctgtcagatgaaattctagagcaagacgtagttgaagaaatagaatgcaatcctatattttctatcagttatacaaaaagaggagaatccaatatgacttataaaaatgctttccacaaagctttaatctcagaatgtgacaaatttgaagaagcattcgactttcttgacatggggttttgctcgaacgagaaccttagtattttagaggaaatacattggattatcagttatttgaagacgaatcagtggtccacagaactagacaattgtattcatatgtgtatgtataggaatgggtatgatgcagagtatcatagatttgatataccttctaaattcctcaaagacccgataaaccgaacagtaaattggacagaggttattgaatttatactattaattgaagatttccaaacaaagattgagccatggtcgagtatgaagtcacatttctgttcaaaagcacacagtgtagcattagagtgcatgaaaagcgagaaaagatcactggcagaatttgtaaatttaataattatctcaatggttctgagcgttgcctacgggcatcctctttcaacaagtcaaattggtgaccgctgttttgctggtggtaacctcttcaaggagatgaacttgagtgtaggacttggcgaaatatgtgttaaagatgacatatctattgttaaaagtactactgtttttagtaagaatagaccagctcttgaggcaaccacaaaattttatagatcttttattgtgaaagactggtctgaatgcaatccagtgctagataaatttggaaattttatggttttaagtgttgatgataatggccatataatacctaaaatgtacacatgtagagcagcatgtgatattagattaaacaaagataatgctgaaataatattatcgtcaacaaagctcaaccacttcgaaattgtcggaacaacttcgacatcaggctggttcaaaaacacaataacaaacaatttggaacacacatgcgaacatgtgaccgtaaattgtggtcagaaatcagtaaaattccatgcatgttttagacaacataggggttgtataagattctttaaagggacatatatgccatactcaatgattgaagcaatgtgtgttaacatagagctaataattctgacattgtatatctttgctgcaattatatttgcattaatcataacaaagagttatgtggcatacctgctcctgccgttattttatccagtgacatggttttacggaaaggtttataaaaagattaattcctgcccaaattgtctacttgcatctcatcctttcaccagctgccctaaaatctgtatatgcggttctagatttagttgcacagaagctcttaaggtgcatagaatgggtaaggactgtttaggttataaatctctaagcaaagctagacagatgtgtaaatcgaaaagctggtcctttacagcagctatattaactggattaatattgatggaatttatctcaccaattgcaggagagagaatgtataagcttgaggagttagctgatgagtttataaagctaacagagcaagtaaatattttagaaagagaaatggaagtcttgaagcagtcaataattgttatgtttgcaatcattttggtattgttgctttttgaaaatatgatattcaaccgacttttcagcactttttatcgttcttgctccatgtgtggtttgatacattatagaccaggactcaagattgatttaaccaaaactaatagatgcggtagttgcatctgtggattcaatgagcagcaatcatctggttttgaatatgaaatatttctgaaggatatgcatatccagaaagagtcatgcaaatttagtccaagagtaaaccactttaggaatattaaagctttattatttgcacttgtaatctgtgctactatatatacagtttatgcagatgaagattgcttgtctaaagacattaaaataacatatcaagagttgcataattgcataggcccaaagataatgggcgacacttgtgtatcaaagaatgaattgtattctgatttatcctcaaaaaatctagtcacagaatatgataaaaaatattttgaacctgatactgtaaatgatcaattcaacaaaatagagtttgcccaagatgcacatagaatgatactattagaaagaatactttacaagacagaatgtgaaatgctaagcttaaaaaagaacagtggaccttataatgttgcctggcgcacatatttaaaaaatcataatatagacctatgcagtaggcacaactataaaatgatatgtcagtgtattaatacacactctatgtgtaaaaatacagatatagattacaacaaagagattgaaacatattataaaagcaatgctgcagcctatagagctgacctgaataccataatggacacattaaaaacggcattcagagggcttacaaaggtcctaattgaaaattatatagaaaaagatgactctgatgctcttaaggctttattcagtaatattactgattctgtccaggacaattatcagatgattggaatattgaaatttgccagtaagctattagatattaaccttggtagatccacccgctcagctcatcattctataatgacaaacgaaattcccaaatctaatccttttactgattacagttattccaatgtgaacataaaggagtgcatgtcaccagagagcttgaaatgttttaagaagagagacagtacaccgcacacaaatcacctgctttgcaagatagacagcaaatataaagcatttgactggccagagatagaaacaattcaaaaaggtcaaaaattgtgtcttggtgacagtcattgcaacttggaatttacagccataactgcagataagattatgtcattaactaactgttataaggaatctttcactgcgcaaccagcagatatgcagactggaattaaaaaatgctcagctgatgaaattggagaatgtacaacacttgaagacaagacatggccgatcgtattctgtggtggcaaatattactactctgatagcaaagagcatgccaaggacggttctatcaacaactattgtttaaccaacaaatgctctgaacaacgttttccaatacatgaaaattggtttaaaaaatgtaattgggataagacccacaaagaatttagcactatgagacaaataaactataatgatataacttcttatagaaaagcaatagaatctgagataggaacagatttgatgacacaccattataagcccacaaagaaccttccgcatgttgtgccaaggtatcatagtatagatgtacaaggtacagaatcaacagagggtattatcaatggtttcatacaaaatacaatacctgctattagtggtctaggtgtcggttatcatctgaatttcaaaggcaatcagttatttgacatagttatttttgtgaaaaaggctgtatataaagcacagtaccagaaagcatacaccacaggtcccagtatatccataaatattgaacacaatgaaagatgcacaggccactgccccgaaaagattcctgcaaaagaaggttggctaacattttctaaagaacatactagttcttggggatgtgaagaatacggctgtcttgctatagatacaggctgtctatatggttcttgtcaagatgtcatacgcccagaattagatgtttataagaagattggcagtgaagcatcactgatagaaatatgcataactttgcctcatgaaacttattgcaatgatatggatatattagaaccgattataggtgataaattaagtgcatcctttcagaatacgcagactaaccaacttccgactcttatagcttataaaaaagggaaaatatacacaggtcaaatcaatgatattggaaatacagcattgcagtgcggctcaatccaagtaattaatgggtcaactatcggaactggcagccccaaattcgattatatatgccatgctatgagaaggaaagatgttattgtaaggaagtgtttcaatgacaattatcagtcatgcactaggttagaaaaacggaatgacttgaccccttatagaaaaggcgatgtcattgaagtatcaaaaacaggatcaaacatgggccaaatgacatttaaaatagaactaggtgatatcaactataaaatattcactaaatcaatagatcttcaaatgtctggcatttgtgctgggtgtattgactgtgctgaaggtatttcatgctctataaatgctgaagtgtcggccgaaacagtctgccattgtaaaacaaactgtgaagattttataaataatatagtgttttcaccacaaatcaagaattacaatattaaagttcactgtaaatctaaagttgaaaagataatagcgcatatctgtgggagagacatcgatttacaattaactgttaaaccatacaatcagaagatagatttgtcgcagttagatgaatcaaattacataaaggaagaggatctccagtgcgggacatggttatgtaaagtgcaaaaagagggggttgatattatattcaaaggattattttcaggtttagggagatactggaccatattgatttattcaattataggtgtggtaataattgtgatattagtttatatcctgttgcccataggtcggcttttaaaagcattcctaatcagacatgaaatagaatatgccatggagcaaaaaatcaagtaggtaccacaacggactacatctacatttgatccggaggcagcatatgtggcatttgaagctagatacggacaagtgctcaatgctggtgttgttagagtcttcttcctcaaccaaaagaaggccaaagatgtcttacgtaagacatcgcggcccatggttgaccttacttttggtggggtccaatttgcaatggttaataaccatttcccacaattccagtcgaatccagtgccggacaacggtcttaccctgcaccgtctgtcaggatacctagctcgctgggccttcacccagatgcgatcacctattaagcaagctgagtttagggccactgtggtggtgcctttggcagaggtgaagggttgtacttggaatgatggtgacgcgatgtacctggggtttgctgccggtgctgagatgtttctgcaaacattcactttcttccctctagtgattgagatgcatagggtcctcaaggatggcatggacgtcaacttcatgaagaaagtccttcggcagagatatggccagaagactgctgaacagtggatgcgtgaagaaatagttgctgtaagagcagcttttgaagctgtaggaactttggcctgggccaggactggattctccccagcagcaagagacttcttgcgccaatttggaattgacatatag
>06_Brazil_RO_MonteNegro_2023-03-16
ctcaaccaatatcgaaataggatattgcactgccgtgaacctgaaatagcaaaagatatatggcgtgatctattgaatgatcgacacaactacttttctcgagaattttgcagagctgcaaaccttgagtatagaaatgatgttcctgctgaggatatttgtgctgaagtccttgatggttacaaagcaaggaaagtgcgcttttgcacacctgataattacttactacacgacgggaaaatgtatataatagatttcaaagtgtctgtggatgatcggtcttccagaattacaagagagaaatacaatgaaatttttggagaagtgttcaacccagaaggtgtggactttgaaatcgttattatcaggttggatccttcaaatatggctatacatgttgactctcgagatttcatgaatacaatcggaccaatcacgctaaacattagtatgcaatggttttttgatatgaaagacttcttatttggcaaattccgggatgatgataaattccatgctataataagccaaggagaattcacaatgacattgccatggatcgaagaagatactccagaattgcttgcccatcctatatacaatgagttcatgaattcaatgccagagtcagaacaggccctgttcaaagaagcattggaattcaaatcattcggagcagaaaaatggaatattttcttaaagggagtgatgtctaagtatggtgaatattataaagaatttaccaaaggacatgcccaatccatattcttggcaacaggggactaccccaaaccagataaggaccaaatttcagctggctggcgagagatggtaagtagagtgagctctgaacgtgacatgtcaaatgacataaatcaggaaaaaccaagcatacattttatatgggcacaaaatgactcaagtagcaataataacatacaaaaattaatcaaactatccaaatcattgcaagccatgagtggaacaggaagctatataagtgccttcaaatcattaggaagattgatggatatatcatcagacatcaaaaagtatgagtcattctgcggaaaattaaaatctttggcaaggtctagcgtaaagaaactcgacaggaaaatagaaccggtacaaattggaacagcaactgtcttatgggaacaacaatttaaattagatacggatgtcataaaaagagaagacagaatacatttaatgaaagattatttcggaattggtaaacacaagtctttttcaaaaaagctaaacaatgacataaataccgataagcctaaaatattgaattttgacaatgacgatatagttaggaaatgcaaagataaatataatcaagtcacacataacttgtctcaagttaatgaattagacaagattggaaattacctagagcatttttcagctaaaattagtgcctgcagtgtagaaatgtgggactttatatataatacgactaaaactaagtactggcaatgcatcaacgactactctaccctaatgaaaaacatgctagctgtttcccaatataataggcacaatacctttaggattgtctcatgtgcaaataacaatgtatttggcttagtgatgccaagctcagacataaaaacaaaaaaagcaacattagtctatgcaataatagctctccacaatgaggagacagagatagcagaacttggttcactctattccactttcaagacaacaacaggctatatttcaatatcgaaagcttttaggctagataaagaaaggtgccagcgcatagtgtcctctccaggcttatttcttatgacaagctgtctattattcaatggtaataagagtctagagtttgataagttactaggcttttcattttttacatcaatatcgattacaaaagctatgctctctcttactgagccttcacgctatatgatcatgaattcattggcagtttctagccatgtaaaagagtatatatctgaaaaattttctccttatacaaaaacagcattttctgtagtgatgacagatttgattaaaaaaggttgctattcagcatatgaacagaggaaaaaggtccaaataagggatataaagttaacagactacgatataacacagaaaggggtagattccaaaagagatcttaaatccatttggttcccgggaaaggtaaatttaaaagaatacttgaaccagatttatttaccattttattttaattccaaaggattgcatgaaaagcatcatgttttaatagatttggctaaaacagtgctagaaatcgaaaaagagcaaagagaatcattacccgagccatggtcagagatacctgctaagcagactgtcaacttaaacattttgatttactcaattgcaaggaatttgaacttagatacttcaagacataattttgtgaggagccgggtggaaaatgcaaataactttaacagatctataacaacaatatccacctttaccagctcgaaatcatgcattaaaattggtgattttgaggaagagaaaaagaagaaaacaaaaaatgatgcaaagaaactagcaaaagatatttctaaattaactatagccaacccagcattcttagatgaaatcacaaatgaacatgagataagacactcaacttacgaggatttgaaacaatctatcccagattacacagactatatgtctgtaaaagtttttgatagactatatgagaagattactactaacgaaataagtgataaagaaacagtcaagttgattctagagactatgaagaagcataaaatattttactttggattcttcaacaaaggacaaaaaacagctaaagatagagaaatatttttaggtgaattcgaggcaaaaatgtgcctgtaccttgttgaaagaatagccaaagagagatgcaaattaaacccagaagaaatgataagcgaaccaggcgactctaagttacgagtattggaaaagcaatcagaagatgaaattaggtatatcagcaacacaataaagacattgggaaatgccatagaaaacctgcaatccgggtctttaaattgggcagatatatgtgaaagtaaggcacgagggcttaaaatagaaataaatgctgatatgtctaaatggagtgcccaagatgtgcttttcaagtatttctggctgatagtacttgatcctatcttatatcctgctgagaggaagagaataatttattttctatgtaattacatgcaaaaaaggcttataatgcctgatgaattgctcactacgatattggaccagagggttccttattcaaatgatataattggggtgatgacaaacaattatagatccaacacagtagaaataaagcgaaactggcttcaaggcaatttaaattatacaagtagttacttgcacagctgtagtatgtctgtatataaagatataataagggaagcagcaacattattagagggggaagcccttgtgaattcaatggtacattctgatgataaccaaacatccatatgtatggtgcaaaacaagttgccagatgacaatgtaattgaattttgcatcaagatattcgagaaaatatgtttaacttttggaaatcaggcaaacatgaaaaagacatacctaaccaatttcatcaaggaattcgtttctttatttaatatacatggggagccattctctatatacgggaggtttttgcttacagcagtaggggactgtgcctatctggggccttatgaagatttagcaagtaggctatctgcaacacaaaccgctataaagcatggctgcccaccatcactggcatgggtatccattgctttgaatcactggataactcacaccacgtataatatgttacctggccaaaataatgacccattaccattcttccctaccaacaatagaaatgaaataccagtggagatgtgcggaatactagaaagtgacttatcaacaattgcactaaccggtttagaagcgggaaatgtcacgtttctaacaaatatagcaagaaaactatcatctccaatcttgcaaagagaaagtatccaagaccaatacaattctatagaaaaatgggacctaagtaggttatcacagattgacattctgaggcttaaaatgcttaggtacatatctcttgatagttcggtcacatctgatgatggtatgggggagaccagtgaaatgagatcgcgatcgcttttaacacctcgtaaattcacaacaagtgggtcactcaatagacttaaatcgtataaagattttcaaaatataataacagatgaggataagacaaacgagctatttgagaatttcattaggcatccagagttattggtcacaaaaggcgaaacatttgaagaatttgtcaatacaatattatttaggtataattcaaagaaattcaaagaatctctgtcgatacaaaatccagcacaactctttattgagcaaatattattttccaacaaaccaataattgattacactagcatacatgataagatttttggattgcaagatatgccaggaatcgaagaactagatacaatcataggccgcaaaacatttgttgaaagttatgtccagattgtagatgatttaagcaacttaacactggatattaatgatgtcaagactatatttgccttctgtctcatgaatgatccactactaattacatctgctaataacataataatgtctgttaaagggcatagccaagaaagaataggacaatcagcatgcaaaatgccagaggtcaggagtctgaagcttatacattattcgccagcagttgttttgagagcctatgtgagagggccaacaaatgtgccaaatgtagatatagacgagcttgcgagggatctatctcatctggaagatttcatacaaagcacaaaactcagagagaatatgagagagagaatagaaataaatgagaaacggcatttaggaagagatttcaagtttgaaatcaaagaattgactagattttaccaagtgtgttatgattatataaaatctacagaacataaaattaaggtattcatattgccatacaaagttttcacatcaattgaattctgtggcgcactgacagggaacttaataaatgacaaattgtggtatataacacattacttaaaaaatatagtgtccactacacacaaggcacaaatttcgtcctcacctgaattggaattgcaaatagctgatgaagcactgaggctaatagcacactttgccgatactttcttggcatctgaatcaagaattcaatttctgaaaaaggttatcgaagaattcacatacaaagggatacctgtaaaacatttatattccaaaataaagaattccaagttaagggtcaaattcttagggatccttttgtggttggatgacctaacacaaaatgatttggataagtttgatgcagataaatcagacgaaaagattatatggaataactggcaggtatcaagagatatgaacactggaccaatagatttaatgataagtggctattccaggcaactgcggatcacaggggaagatgataaattgattgctgctgaattgcaggtcactagattgtcagaagatttgatttacagacacggccaggcaatgttaaataaaccgcacggattgaagcttgaaaagatgcagcctgtaactgagatgtctaaacaactacattatatcgttttccagcagaggtcaagaaagcggtacttctattctatattgcccacccaaataattgaagatcataattctagaatcgaatcatctaggttaaacagagattcaaaatgggttcctgtgtgtcctgttgcagtatcaaaactctatcagcaaggacgacctatactttccaaggttaagaatctgaatatgcagactcattcactttctagaatacaggttaatgtggatgaatatgccattacaagaagagcgcattttcagaagatgcctttctttgaaggaccatccatcccttctggtggcatggatctatcagagttaatgaaatccacatccttattgagcttaaattatgacaatataaaaaatgcttctttattggatatgtctagagtattcaagtgcaatggcagtgaaaatgaccaaatggcttttgagttcctgtcagatgaaattctagagcaagacgtagttgaagaaatagaatgcaatcctatattttctatcagttatacaaaaagaggagaatccaatatgacttataaaaatgctttccacaaagctttaatctcagaatgtgacaaatttgaagaagcattcgactttcttgacatggggttttgctcgaacgagaaccttagtattttagaggaaatacattggattatcagttatttgaagacgaatcagtggtccacagaactagacaattgtattcatatgtgtatgtataggaatgggtatgatgcagagtatcatagatttgatataccttctaaattcctcaaagacccgataaaccgaacagtaaattggacagaggttattgaatttatactattaattgaagatttccaaacaaagattgagccatggtcgagtatgaagtcacatttctgttcaaaagcacacagtgtagcattagagtgcatgaaaagcgagaaaagatcactggcagaatttgtaaatttaataattatctcaatggttctgagcgttgcctacgggcatcctctttcaacaagtcaaattggtgaccgctgttttgctggtggtaacctcttcaaggagatgaacttgagtgtaggacttggcgaaatatgtgttaaagatgacatatctattgttaaaagtactactgtttttagtaagaatagaccagctcttgaggcaaccacaaaattttatagatcttttattgtgaaagactggtctgaatgcaatccagtgctagataaatttggaaattttatggttttaagtgttgatgataatggccatataatacctaaaatgtacacatgtagagcagcatgtgatattagattaaacaaagataatgctgaaataatattatcgtcaacaaagctcaaccacttcgaaattgtcggaacaacttcgacatcaggctggttcaaaaacacaataacaaacaatttggaacacacatgcgaacatgtgaccgtaaattgtggtcagaaatcagtaaaattccatgcatgttttagacaacataggggttgtataagattctttaaagggacatatatgccatactcaatgattgaagcaatgtgtgttaacatagagctaataattctgacattgtatatctttgctgcaattatatttgcattaatcataacaaagagttatgtggcatacctgctcctgccgttattttatccagtgacatggttttacggaaaggtttataaaaagattaattcctgcccaaattgtctacttgcatctcatcctttcaccagctgccctaaaatctgtatatgcggttctagatttagttgcacagaagctcttaaggtgcatagaatgggtaaggactgtttaggttataaatctctaagcaaagctagacagatgtgtaaatcgaaaagctggtcctttacagcagctatattaactggattaatattgatggaatttatctcaccaattgcaggagagagaatgtataagcttgaggagttagctgatgagtttataaagctaacagagcaagtaaatattttagaaagagaaatggaagtcttgaagcagtcaataattgttatgtttgcaatcattttggtattgttgctttttgaaaatatgatattcaaccgacttttcagcactttttatcgttcttgctccatgtgtggtttgatacattatagaccaggactcaagattgatttaaccaaaactaatagatgcggtagttgcatctgtggattcaatgagcagcaatcatctggttttgaatatgaaatatttctgaaggatatgcatatccagaaagagtcatgcaaatttagtccaagagtaaaccactttaggaatattaaagctttattatttgcacttgtaatctgtgctactatatatacagtttatgcagatgaagattgcttgtctaaagacattaaaataacatatcaagagttgcataattgcataggcccaaagataatgggcgacacttgtgtatcaaagaatgaattgtattctgatttatcctcaaaaaatctagtcacagaatatgataaaaaatattttgaacctgatactgtaaatgatcaattcaacaaaatagagtttgcccaagatgcacatagaatgatactattagaaagaatactttacaagacagaatgtgaaatgctaagcttaaaaaagaacagtggaccttataatgttgcctggcgcacatatttaaaaaatcataatatagacctatgcagtaggcacaactataaaatgatatgtcagtgtattaatacacactctatgtgtaaaaatacagatatagattacaacaaagagattgaaacatattataaaagcaatgctgcagcctatagagctgacctgaataccataatggacacattaaaaacggcattcagagggcttacaaaggtcctaattgaaaattatatagaaaaagatgactctgatgctcttaaggctttattcagtaatattactgattctgtccaggacaattatcagatgattggaatattgaaatttgccagtaagctattagatattaaccttggtagatccacccgctcagctcatcattctataatgacaaacgaaattcccaaatctaatccttttactgattacagttattccaatgtgaacataaaggagtgcatgtcaccagagagcttgaaatgttttaagaagagagacagtacaccgcacacaaatcacctgctttgcaagatagacagcaaatataaagcatttgactggccagagatagaaacaattcaaaaaggtcaaaaattgtgtcttggtgacagtcattgcaacttggaatttacagccataactgcagataagattatgtcattaactaactgttataaggaatctttcactgcgcaaccagcagatatgcagactggaattaaaaaatgctcagctgatgaaattggagaatgtacaacacttgaagacaagacatggccgatcgtattctgtggtggcaaatattactactctgatagcaaagagcatgccaaggacggttctatcaacaactattgtttaaccaacaaatgctctgaacaacgttttccaatacatgaaaattggtttaaaaaatgtaattgggataagacccacaaagaatttagcactatgagacaaataaactataatgatataacttcttatagaaaagcaatagaatctgagataggaacagatttgatgacacaccattataagcccacaaagaaccttccgcatgttgtgccaaggtatcatagtatagatgtacaaggtacagaatcaacagagggtattatcaatggtttcatacaaaatacaatacctgctattagtggtctaggtgtcggttatcatctgaatttcaaaggcaatcagttatttgacatagttatttttgtgaaaaaggctgtatataaagcacagtaccagaaagcatacaccacaggtcccagtatatccataaatattgaacacaatgaaagatgcacaggccactgccccgaaaagattcctgcaaaagaaggttggctaacattttctaaagaacatactagttcttggggatgtgaagaatacggctgtcttgctatagatacaggctgtctatatggttcttgtcaagatgtcatacgcccagaattagatgtttataagaagattggcagtgaagcatcactgatagaaatatgcataactttgcctcatgaaacttattgcaatgatatggatatattagaaccgattataggtgataaattaagtgcatcctttcagaatacgcagactaaccaacttccgactcttatagcttataaaaaagggaaaatatacacaggtcaaatcaatgatattggaaatacagcattgcagtgcggctcaatccaagtaattaatgggtcaactatcggaactggcagccccaaattcgattatatatgccatgctatgagaaggaaagatgttattgtaaggaagtgtttcaatgacaattatcagtcatgcactaggttagaaaaacggaatgacttgaccccttatagaaaaggcgatgtcattgaagtatcaaaaacaggatcaaacatgggccaaatgacatttaaaatagaactaggtgatatcaactataaaatattcactaaatcaatagatcttcaaatgtctggcatttgtgctgggtgtattgactgtgctgaaggtatttcatgctctataaatgctgaagtgtcggccgaaacagtctgccattgtaaaacaaactgtgaagattttataaataatatagtgttttcaccacaaatcaagaattacaatattaaagttcactgtaaatctaaagttgaaaagataatagcgcatatctgtgggagagacatcgatttacaattaactgttaaaccatacaatcagaagatagatttgtcgcagttagatgaatcaaattacataaaggaagaggatctccagtgcgggacatggttatgtaaagtgcaaaaagagggggttgatattatattcaaaggattattttcaggtttagggagatactggaccatattgatttattcaattataggtgtggtaataattgtgatattagtttatatcctgttgcccataggtcggcttttaaaagcattcctaatcagacatgaaatagaatatgccatggagcaaaaaatcaagtaggtaccacaacggactacatctacatttgatccggaggcagcatatgtggcatttgaagctagatacggacaagtgctcaatgctggtgttgttagagtcttcttcctcaaccaaaagaaggccaaagatgtcttacgtaagacatcgcggcccatggttgaccttacttttggtggggtccaatttgcaatggttaataaccatttcccacaattccagtcgaatccagtgccggacaacggtcttaccctgcaccgtctgtcaggatacctagctcgctgggccttcacccagatgcgatcacctattaagcaagctgagtttagggccactgtggtggtgcctttggcagaggtgaagggttgtacttggaatgatggtgacgcgatgtacctggggtttgctgccggtgctgagatgtttctgcaaacattcactttcttccctctagtgattgagatgcatagggtcctcaaggatggcatggacgtcaacttcatgaagaaagtccttcggcagagatatggccagaagactgctgaacagtggatgcgtgaagaaatagttgctgtaagagcagcttttgaagctgtaggaactttggcctgggccaggactggattctccccagcagcaagagacttcttgcgccaatttggaattgacatatag
>05_Brazil_RO_MonteNegro_2023-03-14
ctcaaccaatatcgaaataggatattgcactgccgtgaacctgaaatagcaaaagatatatggcgtgatctattgaatgatcgacacaactacttttctcgagaattttgcagagctgcaaaccttgagtatagaaatgatgttcctgctgaggatatttgtgctgaagtccttgatggttacaaagcaaggaaagtgcgcttttgcacacctgataattacttactacacgacgggaaaatgtatataatagatttcaaagtgtctgtggatgatcggtcttccagaattacaagagagaaatacaatgaaatttttggagaagtgttcaacccagaaggtgtggactttgaaatcgttattatcaggttggatccttcaaatatggctatacatgttgactctcgagatttcatgaatacaatcggaccaatcacgctaaacattagtatgcaatggttttttgatatgaaagacttcttatttggcaaattccgggatgatgataaattccatgctataataagccaaggagaattcacaatgacattgccatggatcgaagaagatactccagaattgcttgcccatcctatatacaatgagttcatgaattcaatgccagagtcagaacaggccctgttcaaagaagcattggaattcaaatcattcggagcagaaaaatggaatattttcttaaagggagtgatgtctaagtatggtgaatattataaagaatttaccaaaggacatgcccaatccatattcttggcaacaggggactaccccaaaccagataaggaccaaatttcagctggctggcgagagatggtaagtagagtgagctctgaacgtgacatgtcaaatgacataaatcaggaaaaaccaagcatacattttatatgggcacaaaatgactcaagtagcaataataacatacaaaaattaatcaaactatccaaatcattgcaagccatgagtggaacaggaagctatataagtgccttcaaatcattaggaagattgatggatatatcatcagacatcaaaaagtatgagtcattctgcggaaaattaaaatctttggcaaggtctagcgtaaagaaactcgacaggaaaatagaaccggtacaaattggaacagcaactgtcttatgggaacaacaatttaaattagatacggatgtcataaaaagagaagacagaatacatttaatgaaagattatttcggaattggtaaacacaagtctttttcaaaaaagctaaacaatgacataaataccgataagcctaaaatattgaattttgacaatgacgatatagttaggaaatgcaaagataaatataatcaagtcacacataacttgtctcaagttaatgaattagacaagattggaaattacctagagcatttttcagctaaaattagtgcctgcagtgtagaaatgtgggactttatatataatacgactaaaactaagtactggcaatgcatcaacgactactctaccctaatgaaaaacatgctagctgtttcccaatataataggcacaatacctttaggattgtctcatgtgcaaataacaatgtatttggcttagtgatgccaagctcagacataaaaacaaaaaaagcaacattagtctatgcaataatagctctccacaatgaggagacagagatagcagaacttggttcactctattccactttcaagacaacaacaggctatatttcaatatcgaaagcttttaggctagataaagaaaggtgccagcgcatagtgtcctctccaggcttatttcttatgacaagctgtctattattcaatggtaataagagtctagagtttgataagttactaggcttttcattttttacatcaatatcgattacaaaagctatgctctctcttactgagccttcacgctatatgatcatgaattcattggcagtttctagccatgtaaaagagtatatatctgaaaaattttctccttatacaaaaacagcattttctgtagtgatgacagatttgattaaaaaaggttgctattcagcatatgaacagaggaaaaaggtccaaataagggatataaagttaacagactacgatataacacagaaaggggtagattccaaaagagatcttaaatccatttggttcccgggaaaggtaaatttaaaagaatacttgaaccagatttatttaccattttattttaattccaaaggattgcatgaaaagcatcatgttttaatagatttggctaaaacagtgctagaaatcgaaaaagagcaaagagaatcattacccgagccatggtcagagatacctgctaagcagactgtcaacttaaacattttgatttactcaattgcaaggaatttgaacttagatacttcaagacataattttgtgaggagccgggtggaaaatgcaaataactttaacagatctataacaacaatatccacctttaccagctcgaaatcatgcattaaaattggtgattttgaggaagagaaaaagaagaaaacaaaaaatgatgcaaagaaactagcaaaagatatttctaaattaactatagccaacccagcattcttagatgaaatcacaaatgaacatgagataagacactcaacttacgaggatttgaaacaatctatcccagattacacagactatatgtctgtaaaagtttttgatagactatatgagaagattactactaacgaaataagtgataaagaaacagtcaagttgattctagagactatgaagaagcataaaatattttactttggattcttcaacaaaggacaaaaaacagctaaagatagagaaatatttttaggtgaattcgaggcaaaaatgtgcctgtaccttgttgaaagaatagccaaagagagatgcaaattaaacccagaagaaatgataagcgaaccaggcgactctaagttacgagtattggaaaagcaatcagaagatgaaattaggtatatcagcaacacaataaagacattgggaaatgccatagaaaacctgcaatccgggtctttaaattgggcagatatatgtgaaagtaaggcacgagggcttaaaatagaaataaatgctgatatgtctaaatggagtgcccaagatgtgcttttcaagtatttctggctgatagtacttgatcctatcttatatcctgctgagaggaagagaataatttattttctatgtaattacatgcaaaaaaggcttataatgcctgatgaattgctcactacgatattggaccagagggttccttattcaaatgatataattggggtgatgacaaacaattatagatccaacacagtagaaataaagcgaaactggcttcaaggcaatttaaattatacaagtagttacttgcacagctgtagtatgtctgtatataaagatataataagggaagcagcaacattattagagggggaagcccttgtgaattcaatggtacattctgatgataaccaaacatccatatgtatggtgcaaaacaagttgccagatgacaatgtaattgaattttgcatcaagatattcgagaaaatatgtttaacttttggaaatcaggcaaacatgaaaaagacatacctaaccaatttcatcaaggaattcgtttctttatttaatatacatggggagccattctctatatacgggaggtttttgcttacagcagtaggggactgtgcctatctggggccttatgaagatttagcaagtaggctatctgcaacacaaaccgctataaagcatggctgcccaccatcactggcatgggtatccattgctttgaatcactggataactcacaccacgtataatatgttacctggccaaaataatgacccattaccattcttccctaccaacaatagaaatgaaataccagtggagatgtgcggaatactagaaagtgacttatcaacaattgcactaaccggtttagaagcgggaaatgtcacgtttctaacaaatatagcaagaaaactatcatctccaatcttgcaaagagaaagtatccaagaccaatacaattctatagaaaaatgggacctaagtaggttatcacagattgacattctgaggcttaaaatgcttaggtacatatctcttgatagttcggtcacatctgatgatggtatgggggagaccagtgaaatgagatcgcgatcgcttttaacacctcgtaaattcacaacaagtgggtcactcaatagacttaaatcgtataaagattttcaaaatataataacagatgaggataagacaaacgagctatttgagaatttcattaggcatccagagttattggtcacaaaaggcgaaacatttgaagaatttgtcaatacaatattatttaggtataattcaaagaaattcaaagaatctctgtcgatacaaaatccagcacaactctttattgagcaaatattattttccaacaaaccaataattgattacactagcatacatgataagatttttggattgcaagatatgccaggaatcgaagaactagatacaatcataggccgcaaaacatttgttgaaagttatgtccagattgtagatgatttaagcaacttaacactggatattaatgatgtcaagactatatttgccttctgtctcatgaatgatccactactaattacatctgctaataacataataatgtctgttaaagggcatagccaagaaagaataggacaatcagcatgcaaaatgccagaggtcaggagtctgaagcttatacattattcgccagcagttgttttgagagcctatgtgagagggccaacaaatgtgccaaatgtagatatagacgagcttgcgagggatctatctcatctggaagatttcatacaaagcacaaaactcagagagaatatgagagagagaatagaaataaatgagaaacggcatttaggaagagatttcaagtttgaaatcaaagaattgactagattttaccaagtgtgttatgattatataaaatctacagaacataaaattaaggtattcatattgccatacaaagttttcacatcaattgaattctgtggcgcactgacagggaacttaataaatgacaaattgtggtatataacacattacttaaaaaatatagtgtccactacacacaaggcacaaatttcgtcctcacctgaattggaattgcaaatagctgatgaagcactgaggctaatagcacactttgccgatactttcttggcatctgaatcaagaattcaatttctgaaaaaggttatcgaagaattcacatacaaagggatacctgtaaaacatttatattccaaaataaagaattccaagttaagggtcaaattcttagggatccttttgtggttggatgacctaacacaaaatgatttggataagtttgatgcagataaatcagacgaaaagattatatggaataactggcaggtatcaagagatatgaacactggaccaatagatttaatgataagtggctattccaggcaactgcggatcacaggggaagatgataaattgattgctgctgaattgcaggtcactagattgtcagaagatttgatttacagacacggccaggcaatgttaaataaaccgcacggattgaagcttgaaaagatgcagcctgtaactgagatgtctaaacaactacattatatcgttttccagcagaggtcaagaaagcggtacttctattctatattgcccacccaaataattgaagatcataattctagaatcgaatcatctaggttaaacagagattcaaaatgggttcctgtgtgtcctgttgcagtatcaaaactctatcagcaaggacgacctatactttccaaggttaagaatctgaatatgcagactcattcactttctagaatacaggttaatgtggatgaatatgccattacaagaagagcgcattttcagaagatgcctttctttgaaggaccatccatcccttctggtggcatggatctatcagagttaatgaaatccacatccttattgagcttaaattatgacaatataaaaaatgcttctttattggatatgtctagagtattcaagtgcaatggcagtgaaaatgaccaaatggcttttgagttcctgtcagatgaaattctagagcaagacgtagttgaagaaatagaatgcaatcctatattttctatcagttatacaaaaagaggagaatccaatatgacttataaaaatgctttccacaaagctttaatctcagaatgtgacaaatttgaagaagcattcgactttcttgacatggggttttgctcgaacgagaaccttagtattttagaggaaatacattggattatcagttatttgaagacgaatcagtggtccacagaactagacaattgtattcatatgtgtatgtataggaatgggtatgatgcagagtatcatagatttgatataccttctaaattcctcaaagacccgataaaccgaacagtaaattggacagaggttattgaatttatactattaattgaagatttccaaacaaagattgagccatggtcgagtatgaagtcacatttctgttcaaaagcacacagtgtagcattagagtgcatgaaaagcgagaaaagatcactggcagaatttgtaaatttaataattatctcaatggttctgagcgttgcctacgggcatcctctttcaacaagtcaaattggtgaccgctgttttgctggtggtaacctcttcaaggagatgaacttgagtgtaggacttggcgaaatatgtgttaaagatgacatatctattgttaaaagtactactgtttttagtaagaatagaccagctcttgaggcaaccacaaaattttatagatcttttattgtgaaagactggtctgaatgcaatccagtgctagataaatttggaaattttatggttttaagtgttgatgataatggccatataatacctaaaatgtacacatgtagagcagcatgtgatattagattaaacaaagataatgctgaaataatattatcgtcaacaaagctcaaccacttcgaaattgtcggaacaacttcgacatcaggctggttcaaaaacacaataacaaacaatttggaacacacatgcgaacatgtgaccgtaaattgtggtcagaaatcagtaaaattccatgcatgttttagacaacataggggttgtataagattctttaaagggacatatatgccatactcaatgattgaagcaatgtgtgttaacatagagctaataattctgacattgtatatctttgctgcaattatatttgcattaatcataacaaagagttatgtggcatacctgctcctgccgttattttatccagtgacatggttttacggaaaggtttataaaaagattaattcctgcccaaattgtctacttgcatctcatcctttcaccagctgccctaaaatctgtatatgcggttctagatttagttgcacagaagctcttaaggtgcatagaatgggtaaggactgtttaggttataaatctctaagcaaagctagacagatgtgtaaatcgaaaagctggtcctttacagcagctatattaactggattaatattgatggaatttatctcaccaattgcaggagagagaatgtataagcttgaggagttagctgatgagtttataaagctaacagagcaagtaaatattttagaaagagaaatggaagtcttgaagcagtcaataattgttatgtttgcaatcattttggtattgttgctttttgaaaatatgatattcaaccgacttttcagcactttttatcgttcttgctccatgtgtggtttgatacattatagaccaggactcaagattgatttaaccaaaactaatagatgcggtagttgcatctgtggattcaatgagcagcaatcatctggttttgaatatgaaatatttctgaaggatatgcatatccagaaagagtcatgcaaatttagtccaagagtaaaccactttaggaatattaaagctttattatttgcacttgtaatctgtgctactatatatacagtttatgcagatgaagattgcttgtctaaagacattaaaataacatatcaagagttgcataattgcataggcccaaagataatgggcgacacttgtgtatcaaagaatgaattgtattctgatttatcctcaaaaaatctagtcacagaatatgataaaaaatattttgaacctgatactgtaaatgatcaattcaacaaaatagagtttgcccaagatgcacatagaatgatactattagaaagaatactttacaagacagaatgtgaaatgctaagcttaaaaaagaacagtggaccttataatgttgcctggcgcacatatttaaaaaatcataatatagacctatgcagtaggcacaactataaaatgatatgtcagtgtattaatacacactctatgtgtaaaaatacggatatagattacaacaaagagattgaaacatattataaaagcaatgctgcagcctatagagctgacctgaataccataatggacacattaaaaacggcattcagagggcttacaaaggtcctaattgaaaattatatagaaaaagatgactctgatgctcttaaggctttattcagtaatattactgattctgtccaggacaattatcagatgattggaatattgaaatttgccagtaagctattagatattaaccttggtagatccacccgctcagctcatcattctataatgacaaacgaaattcccaaatctaatccttttactgattacagttattccaatgtgaacataaaggagtgcatgtcaccagagagcttgaaatgttttaagaagagagacagtacaccgcacacaaatcacctgctttgcaagatagacagcaaatataaagcatttgactggccagagatagaaacaattcaaaaaggtcaaaaattgtgtcttggtgacagtcattgcaacttggaatttacagccataactgcagataagattatgtcattaactaactgttataaggaatctttcactgcgcaaccagcagatatgcagactggaattaaaaaatgctcagctgatgaaattggagaatgtacaacacttgaagacaagacatggccgatcgtattctgtggtggcaaatattactactctgatagcaaagagcatgccaaggacggttctatcaacaactattgtttaaccaacaaatgctctgaacaacgttttccaatacatgaaaattggtttaaaaaatgtaattgggataagacccacaaagaatttagcactatgagacaaataaactataatgatataacttcttatagaaaagcaatagaatctgagataggaacagatttgatgacacaccattataagcccacaaagaaccttccgcatgttgtgccaaggtatcatagtatagatgtacaaggtacagaatcaacagagggtattatcaatggtttcatacaaaatacaatacctgctattagtggtctaggtgtcggttatcatctgaatttcaaaggcaatcagttatttgacatagttatttttgtgaaaaaggctgtatataaagcacagtaccagaaagcatacaccacaggtcccagtatatccataaatattgaacacaatgaaagatgcacaggccactgccccgaaaagattcctgcaaaagaaggttggctaacattttctaaagaacatactagttcttggggatgtgaagaatacggctgtcttgctatagatacaggctgtctatatggttcttgtcaagatgtcatacgcccagaattagatgtttataagaagattggcagtgaagcatcactgatagaaatatgcataactttgcctcatgaaacttattgcaatgatatggatatattagaaccgattataggtgataaattaagtgcatcctttcagaatacgcagactaaccaacttccgactcttatagcttataaaaaagggaaaatatacacaggtcaaatcaatgatattggaaatacagcattgcagtgcggctcaatccaagtaattaatgggtcaactatcggaactggcagccccaaattcgattatatatgccatgctatgagaaggaaagatgttattgtaaggaagtgtttcaatgacaattatcagtcatgcactaggttagaaaaacggaatgacttgaccccttatagaaaaggcgatgtcattgaagtatcaaaaacaggatcaaacatgggccaaatgacatttaaaatagaactaggtgatatcaactataaaatattcactaaatcaatagatcttcaaatgtctggcatttgtgctgggtgtattgactgtgctgaaggtatttcatgctctataaatgctgaagtgtcggccgaaacagtctgccattgtaaaacaaactgtgaagattttataaataatatagtgttttcaccacaaatcaagaattacaatattaaagttcactgtaaatctaaagttgaaaagataatagcgcatatctgtgggagagacatcgatttacaattaactgttaaaccatacaatcagaagatagatttgtcgcagttagatgaatcaaattacataaaggaagaggatctccagtgcgggacatggttatgtaaagtgcaaaaagagggggttgatattatattcaaaggattattttcaggtttagggagatactggaccatattgatttattcaattataggtgtggtaataattgtgatattagtttatatcctgttgcccataggtcggcttttaaaagcattcctaatcagacatgaaatagaatatgccatggagcaaaaaatcaagtaggtaccacaacggactacatctacatttgatccggaggcagcatatgtggcatttgaagctagatacggacaagtgctcaatgctggtgttgttagagtcttcttcctcaaccaaaagaaggccaaagatgtcttacgtaagacatcgcggcccatggttgaccttacttttggtggggtccaatttgcaatggttaataaccatttcccacaattccagtcgaatccagtgccggacaacggtcttaccctgcaccgtctgtcaggatacctagctcgctgggccttcacccagatgcgatcacctattaagcaagctgagtttagggccactgtggtggtgcctttggcagaggtgaagggttgtacttggaatgatggtgacgcgatgtacctggggtttgctgccggtgctgagatgtttctgcaaacattcactttcttccctctagtgattgagatgcatagggtcctcaaggatggcatggacgtcaacttcatgaagaaagtccttcggcagagatatggccagaagactgctgaacagtggatgcgtgaagaaatagttgctgtaagagcagcttttgaagctgtaggaactttggcctgggccaggactggattctccccagcagcaagagacttcttgcgccaatttggaattgacatatag
>ZDC089_Brazil_RO_PortoVelho_2023-01-09
ctcaaccaatatcgaaataggatattgcactgccgtgaacctgaaatagcaaaagatatatggcgtgatctattgaatgatcgacacaactacttttctcgagaattttgcagagctgcaaaccttgagtatagaaatgatgttcctgctgaggatatttgtgctgaagtccttgatggttacaaagcaaggaaagtgcgcttttgcacacctgataattacttactacacgacgggaaaatgtatataatagatttcaaagtgtctgtggatgatcggtcttccagaattacaagagagaaatacaatgaaatttttggagaagtgttcaacccagaaggtgtggactttgaaatcgttattatcaggttggatccttcaaatatggctatacatgttgactctcgagatttcatgaatacaatcggaccaatcacgctaaacattagtatgcaatggttttttgatatgaaagacttcttatttggcaaattccgggatgatgataaattccatgctataataagccaaggagaattcacaatgacattgccatggatcgaagaagatactccagaattgcttgcccatcctatatacaatgagttcatgaattcaatgccagagtcagaacaggccctgttcaaagaagcattggaattcaaatcattcggagcagaaaaatggaatattttcttaaagggagtgatgtctaagtatggtgaatattataaagaatttaccaaaggacatgcccaatccatattcttggcaacaggggactaccccaaaccagataaggaccaaatttcagctggctggcgagagatggtaagtagagtgagctctgaacgtgacatgtcaaatgacataaatcaggaaaaaccaagcatacattttatatgggcacaaaatgactcaagtagcaataataacatacaaaaattaatcaaactatccaaatcattgcaagccatgagtggaacaggaagctatataagtgccttcaaatcattaggaagattgatggatatatcatcagacatcaaaaagtatgagtcattctgcggaaaattaaaatctttggcaaggtctagcgtaaagaaactcgacaggaaaatagaaccggtacaaattggaacagcaactgtcttatgggaacaacaatttaaattagatacggatgtcataaaaagagaagacagaatacatttaatgaaagattatttcggaattggtaaacacaagtctttttcaaaaaagctaaacaatgacataaataccgataagcctaaaatattgaattttgacaatgacgatatagttaggaaatgcaaagataaatataatcaagtcacacataacttgtctcaagttaatgaattaggcaagattggaaattacctagagcatttttcagctaaaattagtgcctgcagtgtagaaatgtgggactttatatataatacgactaaaactaagtactggcaatgcatcaacgactactctaccctaatgaaaaacatgctagctgtttcccaatataataggcacaatacctttaggattgtctcatgtgcaaataacaatgtatttggcttagtgatgccaagctcagacataaaaacaaaaaaagcaacattagtctatgcaataatagctctccacaatgaggagacagagatagcagaacttggttcactctattccactttcaagacaacaacaggctatatttcaatatcgaaagcttttaggctagataaagaaaggtgccagcgcatagtgtcctctccaggcttatttcttatgacaagctgtctattattcaatggtaataagagtctagagtttgataagttactaggcttttcattttttacatcaatatcgattacaaaagctatgctctctcttactgagccttcacgctatatgatcatgaattcattggcagtttctagccatgtaaaagagtatatatctgaaaaattttctccttatacaaaaacagcattttctgtagtgatgacagatttgattaaaaaaggttgctattcagcatatgaacagaggaaaaaggtccaaataagggatataaagttaacagactacgatataacacagaaaggggtagattccaaaagagatcttaaatccatttggttcccgggaaaggtaaatttaaaagaatacttgaaccagatttatttaccattttattttaattccaaaggattgcatgaaaagcatcatgttttaatagatttggctaaaacagtgctagaaatcgaaaaagagcaaagagaatcattacccgagccatggtcagagatacctgctaagcagactgtcaacttaaacattttgatttactcaattgcaaggaatttgaacttagatacttcaagacataattttgtgaggagccgggtggaaaatgcaaataactttaacagatctataacaacaatatccacctttaccagctcgaaatcatgcattaaaattggtgattttgaggaagagaaaaagaagaaaacaaaaaatgatgcaaagaaactagcaaaagatatttctaaattaactatagccaacccagcattcttagatgaaatcacaaatgaacatgagataagacactcaacttacgaggatttgaaacaatctatcccagattacacagactatatgtctgtaaaagtttttgatagactatatgagaagattactactaacgaaataagtgataaagaaacagtcaagttgattctagagactatgaagaagcataaaatattttactttggattcttcaacaaaggacaaaaaacagctaaagatagagaaatatttttaggtgaattcgaggcaaaaatgtgcctgtaccttgttgaaagaatagccaaagagagatgcaaattaaacccagaagaaatgataagcgaaccaggcgactctaagttacgagtattggaaaagcaatcagaagatgaaattaggtatatcagcaacacaataaagacattgggaaatgccatagaaaacctgcaatccgggtctttaaattgggcagatatatgtgaaagtaaggcacgagggcttaaaatagaaataaatgctgatatgtctaaatggagtgcccaagatgtgcttttcaagtatttctggctgatagtacttgatcctatcttatatcctgctgagaggaagagaataatttattttctatgtaattacatgcaaaaaaggcttataatgcctgatgaattgctcactacgatattggaccagagggttccttattcaaatgatataattggggtgatgacaaacaattatagatccaacacagtagaaataaagcgaaactggcttcaaggcaatttaaattatacaagtagttacttgcacagctgtagtatgtctgtatataaagatataataagggaagcagcaacattattagagggggaagcccttgtgaattcaatggtacattctgatgataaccaaacatccatatgtatggtgcaaaacaagttgccagatgacaatgtaattgaattttgcatcaagatattcgagaaaatatgtttaacttttggaaatcaggcaaacatgaaaaagacatacctaaccaatttcatcaaggaattcgtttctttatttaatatacatggggagccattctctatatacgggaggtttttgcttacagcagtaggggactgtgcctatctggggccttatgaagatttagcaagtaggctatctgcaacacaaaccgctataaagcatggctgcccaccatcactggcatgggtatccattgctttgaatcactggataactcacaccacgtataatatgttacctggccaaaataatgacccattaccattcttccctaccaacaatagaaatgaaataccagtggagatgtgcggaatactagaaagtgacttatcaacaattgcactaaccggtttagaagcgggaaatgtcacgtttctaacaaatatagcaagaaaactatcatctccaatcttgcaaagagaaagtatccaagaccaatacaattctatagaaaaatgggacctaagtaggttatcacagattgacattctgaggcttaaaatgcttaggtacatatctcttgatagttcggtcacatctgatgatggtatgggggagaccagtgaaatgagatcgcgatcgcttttaacacctcgtaaattcacaacaagtgggtcactcaatagacttaaatcgtataaagattttcaaaatataataacagatgaggataagacaaacgagctatttgagaatttcattaggcatccagagttattggtcacaaaaggcgaaacatttgaagaatttgtcaatacaatattatttaggtataattcaaagaaattcaaagaatctctgtcgatacaaaatccagcacaactctttattgagcaaatattattttccaacaaaccaataattgattacactagcatacatgataagatttttggattgcaagatatgccaggaatcgaagaactagatacaatcataggccgcaaaacatttgttgaaagttatgtccagattgtagatgatttaagcaacttaacactggatattaatgatgtcaagactatatttgccttctgtctcatgaatgatccactactaattacatctgctaataacataataatgtctgttaaagggcatagccaagaaagaataggacaatcagcatgcaaaatgccagaggtcaggagtctgaagcttatacattattcgccagcagttgttttgagagcctatgtgagagggccaacaaatgtgccaaatgtagatatagacgagcttgcgagggatctatctcatctggaagatttcatacaaagcacaaaactcagagagaatatgagagagagaatagaaataaatgagaaacggcatttaggaagagatttcaagtttgaaatcaaagaattgactagattttaccaagtgtgttatgattatataaaatctacagaacataaaattaaggtattcatattgccatacaaagttttcacatcaattgaattctgtggcgcactgacagggaacttaataaatgacaaattgtggtatataacacattacttaaaaaatatagtgtccactacacacaaggcacaaatttcgtcctcacctgaattggaattgcaaatagctgatgaagcactgaggctaatagcacactttgccgatactttcttggcatctgaatcaagaattcaatttctgaaaaaggttatcgaagaattcacatacaaagggatacctgtaaaacatttatattccaaaataaagaattccaagttaagggtcaaattcttagggatccttttgtggttggatgacctaacacaaaatgatttggataagtttgatgcagataaatcagacgaaaagattatatggaataactggcaggtatcaagagatatgaacactggaccaatagatttaatgataagtggctattccaggcaactgcggatcacaggggaagatgataaattgattgctgctgaattgcaggtcactagattgtcagaagatttgatttacagacacggccaggcaatgttaaataaaccgcacggattgaagcttgaaaagatgcagcctgtaactgagatgtctaaacaactacattatatcgttttccagcagaggtcaagaaagcggtacttctattctatattgcccacccaaataattgaagatcataattctagaatcgaatcatctaggttaaacagagattcaaaatgggttcctgtgtgtcctgttgcagtatcaaaactctatcagcaaggacgacctatactttccaaggttaagaatctgaatatgcagactcattcactttctagaatacaggttaatgtggatgaatatgccattacaagaagagcgcattttcagaagatgcctttctttgaaggaccatccatcccttctggtggcatggatctatcagagttaatgaaatccacatccttattgagcttaaattatgacaatataaaaaatgcttctttattggatatgtctagagtattcaagtgcaatggcagtgaaaatgaccaaatggcttttgagttcctgtcagatgaaattctagagcaagacgtagttgaagaaatagaatgcaatcctatattttctatcagttatacaaaaagaggagaatccaatatgacttataaaaatgctttccacaaagctttaatctcagaatgtgacaaatttgaagaagcattcgactttcttgacatggggttttgctcgaacgagaaccttagtattttagaggaaatacattggattatcagttatttgaagacgaatcagtggtccacagaactagacaattgtattcatatgtgtatgtataggaatgggtatgatgcagagtatcatagatttgatataccttctaaattcctcaaagacccgataaaccgaacagtaaattggacagaggttattgaatttatactattaattgaagatttccaaacaaagattgagccatggtcgagtatgaagtcacatttctgttcaaaagcacacagtgtagcattagagtgcatgaaaagcgagaaaagatcactggcagaatttgtaaatttaataattatctcaatggttctgagcgttgcctacgggcatcctctttcaacaagtcaaattggtgaccgctgttttgctggtggtaacctcttcaaggagatgaacttgagtgtaggacttggcgaaatatgtgttaaagatgacatatctattgttaaaagtactactgtttttagtaagaatagaccagctcttgaggcaaccacaaaattttatagatcttttattgtgaaagactggtctgaatgcaatccagtgctagataaatttggaaattttatggttttaagtgttgatgataatggccatataatacctaaaatgtacacatgtagagcagcatgtgatattagattaaacaaagataatgctgaaataatattatcgtcaacaaagctcaaccacttcgaaattgtcggaacaacttcgacatcaggctggttcaaaaacacaataacaaacaatttggaacacacatgcgaacatgtgaccgtaaattgtggtcagaaatcagtaaaattccatgcatgttttagacaacataggggttgtataagattctttaaagggacatatatgccatactcaatgattgaggcaatgtgtgttaacatagagctaataattctgacattgtatatctttgctgcaattatatttgcattaatcataacaaagagttatgtggcatacctgctcctgccgttattttatccagtgacatggttttacggaaaggtttataaaaagattaattcctgcccaaattgtctacttgcatctcatcctttcaccagctgccctaaaatctgtatatgcggttctagatttagttgcacagaagctcttaaggtgcatagaatgggtaaggactgtttaggttataaatctctaagcaaagctagacagatgtgtaaatcgaaaagctggtcctttacagcagctatattaactggattaatattgatggaatttatctcaccaattgcaggagagagaatgtataagcttgaggagttagctgatgagtttataaagctaacagagcaagtaaatattttagaaagagaaatggaagtcttgaagcagtcaataattgttatgtttgcaatcattttggtattgttgctttttgaaaatatgatattcaaccgacttttcagcactttttatcgttcttgctccatgtgtggtttgatacattatagaccaggactcaagattgatttaaccaaaactaatagatgcggtagttgcatctgtggattcaatgagcagcaatcatctggttttgaatatgaaatatttctgaaggatatgcatatccagaaagagtcatgcaaatttagtccaagagtaaaccactttaggaatattaaagctttattatttgcacttgtaatctgtgctactatatatacagtttatgcagatgaagattgcttgtctaaagacattaaaataacatatcaagagttgcataattgcataggcccaaagataatgggcgacacttgtgtatcaaagaatgaattgtattctgatttatcctcaaaaaatctagtcacagaatatgataaaaaatattttgaacctgatactgtaaatgatcaattcaacaaaatagagtttgcccaagatgcacatagaatgatactattagaaagaatactttacaagacagaatgtgaaatgctaagcttaaaaaagaacagtggaccttataatgttgcctggcgcacatatttaaaaaatcataatatagacctatgcagtaggcacaactataaaatgatatgtcagtgtattaatacacactctatgtgtaaaaatacagatatagattacaacaaagagattgaaacatattataaaagcaatgctgcagcctatagagctgacctgaataccataatggacacattaaaaacggcattcagagggcttacaaaggtcctaattgaaaattatatagaaaaagatgactctgatgctcttaaggctttattcagtaatattactgattctgtccaggacaattatcagatgattggaatattgaaatttgccagtaagctattagatattaaccttggtagatccacccgctcagctcatcattctataatgacaaacgaaattcccaaatctaatccttttactgattacagttattccaatgtgaacataaaggagtgcatgtcaccagagagcttgaaatgttttaagaagagagacagtacaccgcacacaaatcacctgctttgcaagatagacagcaaatataaagcatttgactggccagagatagaaacaattcaaaaaggtcaaaaattgtgtcttggtgacagtcattgcaacttggaatttacagccataactgcagataagattatgtcattaactaactgttataaggaatctttcactgcgcaaccagcagatatgcagactggaattaaaaaatgctcagctgatgaaattggagaatgtacaacacttgaagacaagacatggccgatcgtattctgtggtggcaaatattactactctgatagcaaagagcatgccaaggacggttctatcaacaactattgtttaaccaacaaatgctctgaacaacgttttccaatacatgaaaattggtttaaaaaatgtaattgggataagacccacaaagaatttagcactatgagacaaataaactataatgatataacttcttatagaaaagcaatagaatctgagataggaacagatttgatgacacaccattataagcccacaaagaaccttccgcatgttgtgccaaggtatcatagtatagatgtacaaggtacagaatcaacagagggtattatcaatggtttcatacaaaatacaatacctgctattagtggtctaggtgtcggttatcatctgaatttcaaaggcaatcagttatttgacatagttatttttgtgaaaaaggctgtatataaagcacagtaccagaaagcatacaccacaggtcccagtatatccataaatattgaacacaatgaaagatgcacaggccactgccccgaaaagattcctgcaaaagaaggttggctaacattttctaaagaacatactagttcttggggatgtgaagaatacggctgtcttgctatagatacaggctgtctatatggttcttgtcaagatgtcatacgcccagaattagatgtttataagaagattggcagtgaagcatcactgatagaaatatgcataactttgcctcatgaaacttattgcaatgatatggatatattagaaccgattataggtgataaattaagtgcatcctttcagaatacgcagactaaccaacttccgactcttatagcttataaaaaagggaaaatatacacaggtcaaatcaatgatattggaaatacagcattgcagtgcggctcaatccaagtaattaatgggtcaactatcggaactggcagccccaaattcgattatatatgccatgctatgaaaaggaaagatgttattgtaaggaagtgtttcaatgacaattatcagtcatgcactaggttagaaaaacggaatgacttgaccccttatagaaaaggcgatgtcattgaagtatcaaaaacaggatcaaacatgggccaaatgacatttaaaatagaactaggtgatatcaactataaaatattcactaaatcaatagatcttcaaatgtctggcatttgtgctgggtgtattgactgtgctgaaggtatttcatgctctataaatgctgaagtgtcggccgaaacagtctgccattgtaaaacaaactgtgaagattttataaataatatagtgttttcaccacaaatcaagaattacaatattaaagttcactgtaaatctaaagttgaaaagataatagcgcatatctgtgggagagacatcgatttacaattaactgttaaaccatacaatcagaagatagatttgtcgcagttagatgaatcaaattacataaaggaagaggatctccagtgcgggacatggttatgtaaagtgcaaaaagagggggttgatattatattcaaaggattattttcaggtttagggagatactggaccatattgatttattcaattataggtgtggtaataattgtgatattagtttatatcctgttgcccataggtcggcttttaaaagcattcctaatcagacatgaaatagaatatgccatggagcaaaaaatcaagtaggtaccacaacggactacatctacatttgatccggaggcagcatatgtggcatttgaagctagatacggacaagtgctcaatgctggtgttgttagagtcttcttcctcaaccaaaagaaggccaaagatgtcttacgtaagacatcgcggcccatggttgaccttacttttggtggggtccaatttgcaatggttaataaccatttcccacaattccagtcgaatccagtgccggacaacggtcttaccctgcaccgtctgtcaggatacctagctcgctgggccttcacccagatgcgatcacctattaagcaagctgagtttagggccactgtggtggtgcctttggcagaggtgaagggttgtacttggaatgatggtgacgcgatgtacctggggtttgctgccggtgctgagatgtttctgcaaacattcactttcttccctctagtgattgagatgcatagggtcctcaaggatggcatggacgtcaacttcatgaagaaagtccttcggcagagatatggccagaagactgctgaacagtggatgcgtgaagaaatagttgctgtaagagcagcttttgaagctgtaggaactttggcctgggccaggactggattctccccagcagcaagagacttcttgcgccaatttggaattgacatatag
>LACENRO_03_BR_RO_Corumbiara_2023
ctcaaccaatatcgaaataggatattgcactgccgtgaacctgaaatagcaaaagatatatggcgtgatctattgaatgatcgacacaactacttttctcgagaattttgcagagctgcaaaccttgagtatagaaatgatgttcctgctgaggatatttgtgctgaagtccttgatggttacaaagcaaggaaagtgcgcttttgcacacctgataattacttactacacgacgggaaaatgtatataatagatttcaaagtgtctgtggatgatcggtcttccagaattacaagagagaaatacaatgaaatttttggagaagtgttcaacccagaaggtgtggactttgaaatcgttattatcaggttggatccttcaaatatggctatacatgttgactctcgagatttcatgaatacaatcggaccaatcacgctaaacattagtatgcaatggttttttgatatgaaagacttcttatttggcaaattccgggatgatgataaattccatgctataataagccaaggagaattcacaatgacattgccatggatcgaagaagatactccagaattgcttgcccatcctatatacaatgagttcatgaattcaatgccagagtcagaacaggccctgttcaaagaagcattagaattcaaatcattcggagcagaaaaatggaatattttcttaaagggagtgatgtctaagtatggtgaatattataaagaatttaccaaaggacatgcccaatccatattcttggcaacaggggactaccccaaaccagataaggaccaaatttcagctggctggcgagagatggtaagtagagtgagctctgaacgtgacatgtcaaatgacataaatcaggaaaaaccaagcatacattttatatgggcacaaaatgactcaagtagcaataataacatacaaaaattaatcaaactatccaaatcattgcaagccatgagtggaacaggaagctatataagtgccttcaaatcattaggaagattgatggatatatcatcagacatcaaaaagtatgagtcattctgcggaaaattaaaatctttggcaaggtctagcgtaaagaaactcgacaggaaaatagaaccggtacaaattggaacagcaactgtcttatgggaacaacaatttaaattagatacggatgtcataaaaagagaagacagaatacatttaatgaaagattatttcggaattggtaaacacaagtctttttcaaaaaagctaaacaatgacataaataccgataagcctaaaatattgaattttgacaatgacgatatagttaggaaatgcaaagataaatataatcaagtcacacataacttgtctcaagttaatgaattaggcaagattggaaattacctagagcatttttcagctaaaattagtgcctgcagtgtagaaatgtgggactttatatataatacgactaaaactaagtactggcaatgcatcaacgactactctaccctaatgaaaaacatgctagctgtttcccaatataataggcacaatacctttaggattgtctcatgtgcaaataacaatgtatttggcttagtgatgccaagctcagacataaaaacaaaaaaagcaacattagtctatgcaataatagctctccacaatgaggagacagagatagcagaacttggttcactctattccactttcaagacaacaacaggctatatttcaatatcgaaagcttttaggctagataaagaaaggtgccagcgcatagtgtcctctccaggcttatttcttatgacaagctgtctattattcaatggtaataagagtctagagtttgataagttactaggcttttcattttttacatcaatatcgattacaaaagctatgctctctcttactgagccttcacgctatatgatcatgaattcattggcagtttctagccatgtaaaagagtatatatctgaaaaattttctccttatacaaaaacagcattttctgtagtgatgacagatttgattaaaaaaggttgctattcagcatatgaacagaggaaaaaggtccaaataagggatataaagttaacagactacgatataacacagaaaggggtagattccaaaagagatcttaaatccatttggttcccgggaaaggtaaatttaaaagaatacttgaaccagatttatttaccattttattttaattccaaaggattgcatgaaaagcatcatgttttaatagatttggctaaaacagtgctagaaatcgaaaaagagcaaagagaatcattacccgagccatggtcagagatacctgctaagcagactgtcaacttaaacattttgatttactcaattgcaaggaatttgaacttagatacttcaagacataattttgtgaggagccgggtggaaaatgcaaataactttaacagatctataacaacaatatccacctttaccagctcgaaatcatgcattaaaattggtgattttgaggaagagaaaaagaagaaaacaaaaaatgatgcaaagaaactagcaaaagatatttctaaattaactatagccaacccagcattcttagatgaaatcacaaatgaacatgagataagacactcaacttacgaggatttgaaacaatctatcccagattacacagactatatgtctgtaaaagtttttgatagactatatgagaagattactactaacgaaataagtgataaagaaacagtcaagttgattctagagactatgaagaagcataaaatattttactttggattcttcaacaaaggacaaaaaacagctaaagatagagaaatatttttaggtgaattcgaggcaaaaatgtgcctgtaccttgttgaaagaatagccaaagagagatgcaaattaaacccagaagaaatgataagcgaaccaggcgactctaagttacgagtattggaaaagcaatcagaagatgaaattaggtatatcagcaacacaataaagacattgggaaatgccatagaaaacctgcaatccgggtctttaaattgggcagatatatgtgaaagtaaggcacgagggcttaaaatagaaataaatgctgatatgtctaaatggagtgcccaagatgtgcttttcaagtatttctggctgatagtacttgatcctatcttatatcctgctgagaggaagagaataatttattttctatgtaattacatgcaaaaaaggcttataatgcctgatgaattgctcactacgatattggaccagagggttccttattcaaatgatataattggggtgatgacaaacaattatagatccaacacagtagaaataaagcgaaactggcttcaaggcaatttaaattatacaagtagttacttgcacagctgtagtatgtctgtatataaagatataataagggaagcagcaacattattagagggggaagcccttgtgaattcaatggtacattctgatgataaccaaacatccatatgtatggtgcaaaacaagttgccagatgacaatgtaattgaattttgcatcaagatattcgagaaaatatgtttaacttttggaaatcaggcaaacatgaaaaagacatacctaaccaatttcatcaaggaattcgtttctttatttaatatacatggggagccattctctatatacgggaggtttttgcttacagcagtaggggactgtgcctatctggggccttatgaagatttagcaagtaggctatctgcaacacaaaccgctataaagcatggctgcccaccatcactggcatgggtatccattgctttgaatcactggataactcacaccacgtataatatgttacctggccaaaataatgacccattaccattcttccctaccaacaatagaaatgaaataccagtggagatgtgcggaatactagaaagtgacttatcaacaattgcactaaccggtttagaagcgggaaatgtcacgtttctaacaaatatagcaagaaaactatcatctccaatcttgcaaagagaaagtatccaagaccaatacaattctatagaaaaatgggacctaagtaggttatcacagattgacattctgaggcttaaaatgcttaggtacatatctcttgatagttcggtcacatctgatgatggtatgggggagaccagtgaaatgagatcgcgatcgcttttaacacctcgtaaattcacaacaagtgggtcactcaatagacttaaatcgtataaagattttcaaaatataataacagatgaggataagacaaacgagctatttgagaatttcattaggcatccagagttattggtcacaaaaggcgaaacatttgaagaatttgtcaatacaatattatttaggtataattcaaagaaattcaaagaatctctgtcgatacaaaatccagcacaactctttattgagcaaatattattttccaacaaaccaataattgattacactagcatacatgataagatttttggattgcaagatatgccaggaatcgaagaactagatacaatcataggccgcaaaacatttgttgaaagttatgtccagattgtagatgatttaagcaacttaacactggatattaatgatgtcaagactatatttgccttctgtctcatgaatgatccactactaattacatctgctaataacataataatgtctgttaaagggcatagccaagaaagaataggacaatcagcatgcaaaatgccagaggtcaggagtctgaagcttatacattattcgccagcagttgttttgagagcctatgtgagagggccaacaaatgtgccaaatgtagatatagacgagcttgcgagggatctatctcatctggaagatttcatacaaagcacaaaactcagagagaatatgagagagagaatagaaataaatgagaaacggcatttaggaagagatttcaagtttgaaatcaaagaattgactagattttaccaagtgtgttatgattatataaaatctacagaacataaaattaaggtattcatattgccatacaaagttttcacatcaattgaattctgtggcgcactgacagggaacttaataaatgacaaattgtggtatataacacattacttaaaaaatatagtgtccactacacacaaggcacaaatttcgtcctcacctgaattggaattgcaaatagctgatgaagcactgaggctaatagcacactttgccgatactttcttggcatctgaatcaagaattcaatttctgaaaaaggttatcgaagaattcacatacaaagggatacctgtaaaacatttatattccaaaataaagaattccaagttaagggtcaaattcttagggatccttttgtggttggatgacctaacacaaaatgatttggataagtttgatgcagataaatcagacgaaaagattatatggaataactggcaggtatcaagagatatgaacactggaccaatagatttaatgataagtggctattccaggcaactgcggatcacaggggaagatgataaattgattgctgctgaattgcaggtcactagattgtcagaagatttgatttacagacacggccaggcaatgttaaataaaccgcacggattgaagcttgaaaagatgcagcctgtaactgagatgtctaaacaactacattatatcgttttccagcagaggtcaagaaagcggtacttctattctatattgcccacccaaataattgaagatcataattctagaatcgaatcatctaggttaaacagagattcaaaatgggttcctgtgtgtcctgttgcagtatcaaaactctatcagcaaggacgacctatactttccaaggttaagaatctgaatatgcagactcattcactttctagaatacaggttaatgtggatgaatatgccattacaagaagagcgcattttcagaagatgcctttctttgaaggaccatccatcccttctggtggcatggatctatcagagttaatgaaatccacatccttattgagcttaaattatgacaatataaaaaatgcttctttattggatatgtctagagtattcaagtgcaatggcagtgaaaatgaccaaatggcttttgagttcctgtcggatgaaattctagagcaagacgtagttgaagaaatagaatgcaatcctatattttctatcagttatacaaaaagaggagaatccaatatgacttataaaaatgctttccacaaagctttaatctcagaatgtgacaaatttgaagaagcattcgactttcttgacatggggttttgctcgaacgagaaccttagtattttagaggaaatacattggattatcagttatttgaagacgaatcagtggtccacagaactagacaattgtattcatatgtgtatgtataggaatgggtatgatgcagagtatcatagatttgatataccttctaaattcctcaaagacccgataaaccgaacagtaaattggacagaggttattgaatttatactattaattgaagatttccaaacaaagattgagccatggtcgagtatgaagtcacatttctgttcaaaagcacacagtgtagcattagagtgcatgaaaagcgagaaaagatcactggcagaatttgtaaatttaataattatctcaatggttctgagcgttgcctacgggcatcctctttcaacaagtcaaattggtgaccgctgttttgctggtggtaacctcttcaaggagatgaacttgagtgtaggacttggcgaaatatgtgttaaagatgacatatctattgttaaaagtactactgtttttagtaagaatagaccagctcttgaggcaaccacaaaattttatagatcttttattgtgaaagactggtctgaatgcaatccagtgctagataaatttggaaattttatggttttaagtgttgatgataatggccatataatacctaaaatgtacacatgtagagcagcatgtgatattagattaaacaaagataatgctgaaataatattatcgtcaacaaagctcaaccacttcgaaattgtcggaacaacttcgacatcaggctggttcaaaaacacaataacaaacaatttggaacacacatgcgaacatgtgaccgtaaattgtggtcagaaatcagtaaaattccatgcatgttttagacaacataggggttgtataagattctttaaagggacatatatgccatactcaatgattgaagcaatgtgtgttaacatagagctaataattctgacattgtatatctttgctgcaattatatttgcattaatcataacaaagagttatgtggcatacctgctcctgccgttattttatccagtgacatggttttacggaaaggtttataaaaagattaattcctgcccaaattgtctacttgcatctcatcctttcaccagctgccctaaaatctgtatatgcggttctagatttagttgcacagaagctcttaaggtgcatagaatgggtaaggactgtttaggttataaatctctaagcaaagctagacagatgtgtaaatcgaaaagctggtcctttacagcagctatattaactggattaatattgatggaatttatctcaccaattgcaggagagagaatgtataagcttgaggagttagctgatgagtttataaagctaacagagcaagtaaatattttagaaagagaaatggaagtcttgaagcagtcaataattgttatgtttgcaatcattttggtattgttgctttttgaaaatatgatattcaaccgacttttcagcactttttatcgttcttgctccatgtgtggtttgatacattatagaccaggactcaagattgatttaaccaaaactaatagatgcggtagttgcatctgtggattcaatgagcagcaatcatctggttttgaatatgaaatatttctgaaggatatgcatatccagaaagagtcatgcaaatttagtccaagagtaaaccactttaggaatattaaagctttattatttgcacttgtaatctgtgctactatatatacagtttatgcagatgaagattgcttgtctaaagacattaaaataacatatcaagagttgcataattgcataggcccaaagataatgggcgacacttgtgtatcaaagaatgaattgtattctgatttatcctcaaaaaatctagtcacagaatatgataaaaaatattttgaacctgatactgtaaatgatcaattcaacaaaatagagtttgcccaagatgcacatagaatgatactattagaaagaatactttacaagacagaatgtgaaatgctaagcttaaaaaagaacagtggaccttataatgttgcctggcgcacatatttaaaaaatcataatatagacctatgcagtaggcacaactataaaatgatatgtcagtgtattaatacacactctatgtgtaaaaatacagatatagattacaacaaagagattgaaacatattataaaagcaatgctgcagcctatagagctgacctgaataccataatggacacattaaaaacggcattcagagggcttacaaaggtcctaattgaaaattatatagaaaaagatgactctgatgctcttaaggctttattcagtaatattactgattctgtccaggacaattatcagatgattggaatattgaaatttgccagtaagctattagatattaaccttggtagatccacccgctcagctcatcattctataatgacaaacgaaattcccaaatctaatccttttactgattacagttattccaatgtgaacataaaggagtgcatgtcaccagagagcttgaaatgttttaagaagagagacagtacaccgcacacaaatcacctgctttgcaagatagacagcaaatataaagcatttgactggccagagatagaaacaattcaaaaaggtcaaaaattgtgtcttggtgacagtcattgcaacttggaatttacagccataactgcagataagattatgtcattaactaactgttataaggaatctttcactgcgcaaccagcagatatgcagactggaattaaaaaatgctcagctgatgaaattggagaatgtacaacacttgaagacaagacatggccgatcgtattctgtggtggcaaatattactactctgatagcaaagagcatgccaaggacggttctatcaacaactattgtttaaccaacaaatgctctgaacaacgttttccaatacatgaaaattggtttaaaaaatgtaattgggataagacccacaaagaatttagcactatgagacaaataaactataatgatataacttcttatagaaaagcaatagaatctgagataggaacagatttgatgacacaccattataagcccacaaagaaccttccgcatgttgtgccaaggtatcatagtatagatgtacaaggtacagaatcaacagagggtattatcaatggtttcatacaaaatacaatacctgctattagtggtctaggtgtcggttatcatctgaatttcaaaggcaatcagttatttgacatagttatttttgtgaaaaaggctgtatataaagcacagtaccagaaagcatacaccacaggtcccagtatatccataaatattgaacacaatgaaagatgcacaggccactgccccgaaaagattcctgcaaaagaaggttggctaacattttctaaagaacatactagttcttggggatgtgaagaatacggctgtcttgctatagatacaggctgtctatatggttcttgtcaagatgtcatacgcccagaattagatgtttataagaagattggcagtgaagcatcactgatagaaatatgcataactttgcctcatgaaacttattgcaatgatatggatatattagaaccgattataggtgataaattaagtgcatcctttcagaatacgcagactaaccaacttccgactcttatagcttataaaaaagggaaaatatacacaggtcaaatcaatgatattggaaatacagcattgcagtgcggctcaatccaagtaattaatgggtcaactatcggaactggcagccccaaattcgattatatatgccatgctatgagaaggaaagatgttattgtaaggaagtgtttcaatgacaattatcagtcatgcactaggttagaaaaacggaatgacttgaccccttatagaaaaggcgatgtcattgaagtatcaaaaacaggatcaaacatgggccaaatgacatttaaaatagaactaggtgatatcaactataaaatattcactaaatcaatagatcttcaaatgtctggcatttgtgctgggtgtattgactgtgctgaaggtatttcatgctctataaatgctgaagtgtcggccgaaacagtctgccattgtaaaacaaactgtgaagattttataaataatatagtgttttcaccacaaatcaagaattacaatattaaagttcactgtaaatctaaagttgaaaagataatagcgcatatctgtgggagagacatcgatttacaattaactgttaaaccatacaatcagaagatagatttgtcgcagttagatgaatcaaattacataaaggaagaggatctccagtgcgggacatggttatgtaaagtgcaaaaagagggggttgatattatattcaaaggattattttcaggtttagggagatactggaccatattgatttattcaattataggtgtggtaataattgtgatattagtttatatcctgttgcccataggtcggcttttaaaagcattcctaatcagacatgaaatagaatatgccatggagcaaaaaatcaagtaggtaccacaacggactacatctacatttgatccggaggcagcatatgtggcatttgaagctagatacggacaagtgctcaatgctggtgttgttagagtcttcttcctcaaccaaaagaaggccaaagatgtcttacgtaagacatcgcggcccatggttgaccttacttttggtggggtccaatttgcaatggttaataaccatttcccacaattccagtcgaatccagtgccggacaacggtcttaccctgcaccgtctgtcaggatacctagctcgctgggccttcacccagatgcgatcacctattaagcaagctgagtttagggccactgtggtggtgcctttggcagaggtgaagggttgtacttggaatgatggtgacgcgatgtacctggggtttgctgccggtgctgagatgtttctgcaaacattcactttcttccctctagtgattgagatgcatagggtcctcaaggatggcatggacgtcaacttcatgaagaaagtccttcggcagagatatggccagaagactgctgaacagtggatgcgtgaagaaatagttgctgtaagagcagcttttgaagctgtaggaactttggcctgggccaggactggattctccccagcagcaagagacttcttgcgccaatttggaattgacatatag
>ZCD123_Brazil_RO_PortoVelho_2023-02-14
ctcaaccaatatcgaaataggatattgcactgccgtgaacctgaaatagcaaaagatatatggcgtgatctattgaatgatcgacacaactacttttctcgagaattttgcagagctgcaaaccttgagtatagaaatgatgttcctgctgaggatatttgtgctgaagtccttgatggttacaaagcaaggaaagtgcgcttttgcacacctgataattacttactacacgacgggaaaatgtatataatagatttcaaagtgtctgtggatgatcggtcttccagaattacaagagagaaatacaatgaaatttttggagaagtgttcaacccagaaggtgtggactttgaaatcgttattatcaggttggatccttcaaatatggctatacatgttgactctcgagatttcatgaatacaatcggaccaatcacgctaaacattagtatgcaatggttttttgatatgaaagacttcttatttggcaaattccgggatgatgataaattccatgctataataagccaaggagaattcacaatgacattgccatggatcgaagaagatactccagaattgcttgcccatcctatatacaatgagttcatgaattcaatgccagagtcagaacaggccctgttcaaagaagcattggaattcaaatcattcggagcagaaaaatggaatattttcttaaagggagtgatgtctaagtatggtgaatattataaagaatttaccaaaggacatgcccaatccatattcttggcaacaggggactaccccaaaccagataaggaccaaatttcagctggctggcgagagatggtaagtagagtgagctctgaacgtgacatgtcaaatgacataaatcaggaaaaaccaagcatacattttatatgggcacaaaatgactcaagtagcaataataacatacaaaaattaatcaaactatccaaatcattgcaagccatgagtggaacaggaagctatataagtgccttcaaatcattaggaagattgatggatatatcatcagacatcaaaaagtatgagtcattctgcggaaaattaaaatctttggcaaggtctagcgtaaagaaactcgacaggaaaatagaaccggtacaaattggaacagcaactgtcttatgggaacaacaatttaaattagatacggatgtcataaaaagagaagacagaatacatttaatgaaagattatttcggaattggtaaacacaagtctttttcaaaaaagctaaacaatgacataaataccgataagcctaaaatattgaattttgacaatgacgatatagttaggaaatgcaaagataaatataatcaagtcacacataacttgtctcaagttaatgaattagacaagattggaaattacctagagcatttttcagctaaaattagtgcctgcagtgtagaaatgtgggactttatatataatacgactaaaactaagtactggcaatgcatcaacgactactctaccctaatgaaaaacatgctagctgtttcccaatataataggcacaatacctttaggattgtctcatgtgcaaataacaatgtatttggcttagtgatgccaagctcagacataaaaacaaaaaaagcaacattagtctatgcaataatagctctccacaatgaggagacagagatagcagaacttggttcactctattccactttcaagacaacaacaggctatatttcaatatcgaaagcttttaggctagataaagaaaggtgccagcgcatagtgtcctctccaggcttatttcttatgacaagctgtctattattcaatggtaataagagtctagagtttgataagttactaggcttttcatttttcacatcaatatcgattacaaaagctatgctctctcttactgagccttcacgctatatgatcatgaattcattggcagtttctagccatgtaaaagagtatatatctgaaaaattttctccttatacaaaaacagcattttctgtagtgatgacagatttgattaaaaaaggttgctattcagcatatgaacagaggaaaaaggtccaaataagggatataaagttaacagactacgatataacacagaaaggggtagattccaaaagagatcttaaatccatttggttcccgggaaaggtaaatttaaaagaatacttgaaccagatttatttaccattttattttaattccaaaggattgcatgaaaagcatcatgttttaatagatttggctaaaacagtgctagaaatcgaaaaagagcaaagagaatcattacccgagccatggtcagagatacctgctaagcagactgtcaacttaaacattttgatttactcaattgcaaggaatttgaacttagatacttcaagacataattttgtgaggagccgggtggaaaatgcaaataactttaacagatctataacaacaatatccacctttaccagctcgaaatcatgcattaaaattggtgattttgaggaagagaaaaagaagaaaacaaaaaatgatgcaaagaaactagcaaaagatatttctaaattaactatagccaacccagcattcttagatgaaatcacaaatgaacatgagataagacactcaacttacgaggatttgaaacaatctatcccagattacacagactatatgtctgtaaaagtttttgatagactatatgagaagattactactaacgaaataagtgataaagaaacagtcaagttgattctagagactatgaagaagcataaaatattttactttggattcttcaacaaaggacaaaaaacagctaaagatagagaaatatttttaggtgaattcgaggcaaaaatgtgcctgtaccttgttgaaagaatagccaaagagagatgcaaattaaacccagaagaaatgataagcgaaccaggcgactctaagttacgagtattggaaaagcaatcagaagatgaaattaggtatatcagcaacacaataaagacattgggaaatgccatagaaaacctgcaatccgggtctttaaattgggcagatatatgtgaaagtaaggcacgagggcttaaaatagaaataaatgctgatatgtctaaatggagtgcccaagatgtgcttttcaagtatttctggctgatagtacttgatcctatcttatatcctgctgagaggaagagaataatttattttctatgtaattacatgcaaaaaaggcttataatgcctgatgaattgctcactacgatattggaccagagggttccttattcaaatgatataattggggtgatgacaaacaattatagatccaacacagtagaaataaagcgaaactggcttcaaggcaatttaaattatacaagtagttacttgcacagctgtagtatgtctgtatataaagatataataagggaagcagcaacattattagagggggaagcccttgtgaattcaatggtacattctgatgataaccaaacatccatatgtatggtgcaaaacaagttgccagatgacaatgtaattgaattttgcatcaagatattcgagaaaatatgtttaacttttggaaatcaggcaaacatgaaaaagacatacctaaccaatttcatcaaggaattcgtttctttatttaatatacatggggagccattctctatatacgggaggtttttgcttacagcagtaggggactgtgcctatctggggccttatgaagatttagcaagtaggctatctgcaacacaaaccgctataaagcatggctgcccaccatcactggcatgggtatccattgctttgaatcactggataactcacaccacgtataatatgttacctggccaaaataatgacccattaccattcttccctaccaacaatagaaatgaaataccagtggagatgtgcggaatactagaaagtgacttatcaacaattgcactaaccggtttagaagcgggaaatgtcacgtttctaacaaatatagcaagaaaactatcatctccaatcttgcaaagagaaagtatccaagaccaatacaattctatagaaaaatgggacctaagtaggttatcacagattgacattctgaggcttaaaatgcttaggtacatatctcttgatagttcggtcacatctgatgatggtatgggggagaccagtgaaatgagatcgcgatcgcttttaacacctcgtaaattcacaacaagtgggtcactcaatagacttaaatcgtataaagattttcaaaatataataacagatgaggataagacaaacgagctatttgagaatttcattaggcatccagagttattggtcacaaaaggcgaaacatttgaagaatttgtcaatacaatattatttaggtataattcaaagaaattcaaagaatctctgtcgatacaaaatccagcacaactctttattgagcaaatattattttccaacaaaccaataattgattacactagcatacatgataagatttttggattgcaagatatgccaggaatcgaagaactagacacaatcataggccgcaaaacatttgttgaaagttatgtccagattgtagatgatttaagcaacttaacactggatattaatgatgtcaagactatatttgccttctgtctcatgaatgatccactactaattacatctgctaataacataataatgtctgttaaagggcatagccaagaaagaataggacaatcagcatgcaaaatgccagaggtcaggagtctgaagcttatacattattcgccagcagttgttttgagagcctatgtgagagggccaacaaatgtgccaaatgtagatatagacgagcttgcgagggatctatctcatctggaagatttcatacaaagcacaaaactcagagagaatatgagagagagaatagaaataaatgagaaacggcatttaggaagagatttcaagtttgaaatcaaagaattgactagattttaccaagtgtgttatgattatataaaatctacagaacataaaattaaggtattcatattgccatacaaagttttcacatcaattgaattctgtggcgcactgacagggaacttaataaatgacaaattgtggtatataacacattacttaaaaaatatagtgtccactacacacaaggcacaaatttcgtcctcacctgaattggaattgcaaatagctgatgaagcactgaggctaatagcacactttgccgatactttcttggcatctgaatcaagaattcaatttctgaaaaaggttatcgaagaattcacatacaaagggatacctgtaaaacatttatattccaaaataaagaattccaagttaagggtcaaattcttagggatccttttgtggttggatgacctaacacaaaatgatttggataagtttgatgcagataaatcagacgaaaagattatatggaataactggcaggtatcaagagatatgaacactggaccagtagatttaatgataagtggctattccaggcaactgcggatcacaggggaagatgataaattgattgctgctgaattgcaggtcactagattgtcagaagatttgatttacagacacggccaggcaatgttaaataaaccgcacggattgaagcttgaaaagatgcagcctgtaactgagatgtctaaacaactacattatatcgttttccagcagaggtcaagaaagcggtacttctattctatattgcccacccaaataattgaagatcataattctagaatcgaatcatctaggttaaacagagattcaaaatgggttcctgtgtgtcctgttgcagtatcaaaactctatcagcaaggacgacctatactttccaaggttaagaatctgaatatgcagactcattcactttctagaatacaggttaatgtggatgaatatgccattacaagaagagcgcattttcagaagatgcctttctttgaaggaccatccatcccttctggtggcatggatctatcagagttaatgaaatccacatccttattgagcttaaattatgacaatataaaaaatgcttctttattggatatgtctagagtattcaagtgcaatggcagtgaaaatgaccaaatggcttttgagttcctgtcagatgaaattctagagcaagacgtagttgaagaaatagaatgcaatcctatattttctatcagttatacaaaaagaggagaatccaatatgacttataaaaatgctttccacaaagctttaatctcagaatgtgacaaatttgaagaagcattcgactttcttgacatggggttttgttcgaacgagaaccttagtattttagaggaaatacactggattatcagttatttgaagacgaatcagtggtccacagaactagacaattgtattcatatgtgtatgtataggaatgggtatgatgcagagtatcatagatttgatataccttctaaattcctcaaagacccgataaaccgaacagtaaattggacagaggttattgaatttatactattaattgaagatttccaaacaaagattgagccatggtcgagtatgaagtcacatttctgttcaaaagcacacagtgtagcattagagtgcatgaaaagcgagaaaagatcactggcagaatttgtaaatttaataattatctcaatggttctgagcgttgcctacgggcatcctctttcaacaagtcaaattggtgaccgctgttttgctggtggtaacctcttcaaggagatgaacttgagtgtaggacttggcgaaatatgtgttaaagatgacatatctattgttaaaagtactactgtttttagtaagaatagaccagctcttgaggcaaccacaaaattttatagatcttttattgtgaaagactggtctgaatgcaatccagtgctagataaatttggaaattttatggttttaagtgttgatgataatggccatataatacctaaaatgtacacatgtagagcagcatgtgatattagattaaacaaagataatgctgaaataatattatcgtcaacaaagctcaaccacttcgaaattgtcggaacaacttcgacatcaggctggttcaaaaacacaataacaaacaatttggaacacacatgcgaacatgtgaccgtaaattgtggtcagaaatcagtaaaattccatgcatgttttagacaacataggggttgtataagattctttaaagggacatatatgccatactcaatgattgaagcaatgtgtgttaacatagagctaataattctgacattgtatatctttgctgcaattatatttgcattaatcataacaaagagttatgtggcatacctgctcctgccgttattttatccagtgacatggttttacggaaaggtttataaaaagattaattcctgcccaaattgtctacttgcatctcatcctttcaccagctgccctaaaatctgtatatgcggttctagatttagttgcacagaagctcttaaggtgcatagaatgggtaaggactgtttaggttataaatctctaagcaaagctagacagatgtgtaaatcgaaaagctggtcctttacagcagctatattaactggattaatattgatggaatttatctcaccaattgcaggagagagaatgtataagcttgaggagttagctgatgagtttataaagctaacagagcaagtaaatattttagaaagagaaatggaagtcttgaagcagtcaataattgttatgtttgcaatcattttggtattgttgctttttgaaaatatgatattcaaccgacttttcagcactttttatcgttcttgctccatgtgtggtttgatacattatagaccaggactcaagattgatttaaccaaaactaatagatgcggtagttgcatctgtggattcaatgagcagcaatcatctggttttgaatatgaaatatttctgaaggatatgcatatccagaaagagtcatgcaaatttagtccaagagtaaaccactttaggaatattaaagctttattatttgcacttgtaatctgtgctactatatatacagtttatgcagatgaagattgcttgtctaaagacattaaaataacatatcaagagttgcataattgcataggcccaaagataatgggcgacacttgtgtatcaaagaatgaattgtattctgatttatcctcaaaaaatctagtcacagaatatgataaaaaatattttgaacctgatactgtaaatgatcaattcaacaaaatagagtttgcccaagatgcacatagaatgatactattagaaagaatactttacaagacagaatgtgaaatgctaagcttaaaaaagaacagtggaccttataatgttgcctggcgcacatatttaaaaaatcataatatagacctatgcagtaggcacaactataaaatgatatgtcagtgtattaatacacactctatgtgtaaaaatacagatatagattacaacaaagagattgaaacatattataaaagcaatgctgcagcctatagagctgacctgaataccataatggacacattaaaaacggcattcagagggcttacaaaggtcctaattgaaaattatatagaaaaagatgactctgatgctcttaaggctttattcagtaatattactgattctgtccaggacaattatcagatgattggaatattgaaatttgccagtaagctattagatattaaccttggtagatccacccgctcagctcatcattctataatgacaaacgaaattcccaaatctaatccttttactgattacagttattccaatgtgaacataaaggagtgcatgtcaccagagagcttgaaatgttttaagaagagagacagtacaccgcacacaaatcacctgctttgcaagatagacagcaaatataaagcatttgactggccagagatagaaacaattcaaaaaggtcaaaaattgtgtcttggtgacagtcattgcaacttggaatttacagccataactgcagataagattatgtcattaactaactgttataaggaatctttcactgcgcaaccagcagatatgcagactggaattaaaaaatgctcagctgatgaaattggagaatgtacaacacttgaagacaagacatggccgatcgtattctgtggtggcaaatattactactctgatagcaaagagcatgccaaggacggttctatcaacaactattgtttaaccaacaaatgctctgaacaacgttttccaatacatgaaaattggtttaaaaaatgtaattgggataagacccacaaagaatttagcactatgagacaaataaactataatgatataacttcttatagaaaagcaatagaatctgagataggaacagatttgatgacacaccattataagcccacaaagaaccttccgcatgttgtgccaaggtatcatagtatagatgtacaaggtacagaatcaacagagggtattatcaatggtttcatacaaaatacaatacctgctattagtggtctaggtgtcggttatcatctgaatttcaaaggcaatcagttatttgacatagttatttttgtgaaaaaggctgtatataaagcacagtaccagaaagcatacaccacaggtcccagtatatccataaatattgaacacaatgaaagatgcacaggccactgccccgaaaagattcctgcaaaagaaggttggctaacattttctaaagaacatactagttcttggggatgtgaagaatacggctgtcttgctatagatacaggctgtctatatggttcttgtcaagatgtcatacgcccagaattagatgtttataagaagattggcagtgaagcatcactgatagaaatatgcataactttgcctcatgaaacttattgcaatgatatggatatattagaaccgattataggtgataaattaagtgcatcctttcagaatacgcagactaaccaacttccgactcttatagcttataaaaaagggaaaatatacacaggtcaaatcaatgatattggaaatacagcattgcagtgcggctcaatccaagtaattaatgggtcaactatcggaactggcagccccaaattcgattatatatgccatgctatgagaaggaaagatgttattgtaaggaagtgtttcaatgacaattatcagtcatgcactaggttagaaaaacggaatgacttgaccccttatagaaaaggcgatgtcattgaagtatcaaaaacaggatcaaacatgggccaaatgacatttaaaatagaactaggtgatatcaactataaaatattcactaaatcaatagatcttcaaatgtctggcatttgtgctgggtgtattgactgtgctgaaggtatttcatgctctataaatgctgaagtgtcggccgaaacagtctgccattgtaaaacaaactgtgaagattttataaataatatagtgttttcaccacaaatcaagaattacaatattaaagttcactgtaaatctaaagttgaaaagataatagcgcatatctgtgggagagacatcgatttacaattaactgttaaaccatacaatcagaagatagatttgtcgcagttagatgaatcaaattacataaaggaagaggatctccagtgcgggacatggttatgtaaagtgcaaaaagagggggttgatattatattcaaaggattattttcaggtttagggagatactggaccatattgatttattcaattataggtgtggtaataattgtgatattagtttatatcctgttgcccataggtcggcttttaaaagcattcctaatcagacatgaaatagaatatgccatggagcaaaaaatcaagtaggtaccacaacggactacatctacatttgatccggaggcagcatatgtggcatttgaagctagatacggacaagtgctcaatgctggtgttgttagagtcttcttcctcaaccaaaagaaggccaaagatgtcttacgtaagacatcgcggcccatggttgaccttacttttggtggggtccaatttgcaatggttaataaccatttcccacaattccagtcgaatccagtgccggacaacggtcttaccctgcaccgtctgtcaggatacctagctcgctgggccttcacccagatgcgatcacctattaagcaagctgagtttagggccactgtggtggtgcctttggcagaggtgaagggttgtacttggaatgatggtgacgcgatgtacctggggtttgctgccggtgctgagatgtttctgcaaacattcactttcttccctctagtgattgagatgcatagggtcctcaaggatggcatggacgtcaacttcatgaagaaagtccttcggcagagatatggccagaagactgctgaacagtggatgcgtgaagaaatagttgctgtaagagcagcttttgaagctgtaggaactttggcctgggccaggactggattctccccagcagcaagagacttcttgcgccaatttggaattgacatatag
>0165GAS_Brazil_AM_Labrea_2023-02-16
ctcaaccaatatcgaaataggatattgcactgccgtgaacctgaaatagcaaaagatatatggcgtgatctattgaatgatcgacacaactacttttctcgagaattttgcagagctgcaaaccttgagtatagaaatgatgttcctgctgaggatatttgtgctgaagtccttgatggttacaaagcaaggaaagtgcgcttttgcacacctgataattacttactacacgacgggaaaatgtatataatagatttcaaagtgtctgtggatgatcggtcttccagaattacaagagagaaatacaatgaaatttttggagaagtgttcaacccagaaggtgtggactttgaaatcgttattatcaggttggatccttcaaatatggctatacatgttgactctcgagatttcatgaatacaatcggaccaatcacgctaaacattagtatgcaatggttttttgatatgaaagacttcttatttggcaaattccgggatgatgataaattccatgctataataagccaaggagaattcacaatgacattgccatggatcgaagaagatactccagaattgcttgcccatcctatatacaatgagttcatgaattcaatgccagagtcagaacaggccctgttcaaagaagcattggaattcaaatcattcggagcagaaaaatggaatattttcttaaagggagtgatgtctaagtatggtgaatattataaagaatttaccaaaggacatgcccaatccatattcttggcaacaggggactaccccaaaccagataaggaccaaatttcagctggctggcgagagatggtaagtagagtgagctctgaacgtgacatgtcaaatgacataaatcaggaaaaaccaagcatacattttatatgggcacaaaatgactcaagtagcaataataacatacaaaaattaatcaaactatccaaatcattgcaagccatgagtggaacaggaagctatataagtgccttcaaatcattaggaagattgatggatatatcatcagacatcaaaaagtatgagtcattctgcggaaaattaaaatctttggcaaggtctagcgtaaagaaactcgacaggaaaatagaaccggtacaaattggaacagcaactgtcttatgggaacaacaatttaaattagatacggatgtcataaaaagagaagacagaatacatttaatgaaagattatttcggaattggtaaacacaagtctttttcaaaaaagctaaacaatgacataaataccgataagcctaaaatattgaattttgacaatgacgatatagttaggaaatgcaaagataaatataatcaagtcacacataacttgtctcaagttaatgaattagacaagattggaaattacctagagcatttttcagctaaaattagtgcctgcagtgtagaaatgtgggactttatatataatacgactaaaactaagtactggcaatgcatcaacgactactctaccctaatgaaaaacatgctagctgtttcccaatataataggcacaatacctttaggattgtctcatgtgcaaataacaatgtatttggcttagtgatgccaagctcagacataaaaacaaaaaaagcaacattagtctatgcaataatagctctccacaatgaggagacagagatagcagaacttggttcactctattccactttcaagacaacaacaggctatatttcaatatcgaaagcttttaggctagataaagaaaggtgccagcgcatagtgtcctctccaggcttatttcttatgacaagctgtctattattcaatggtaataagagtctagagtttgataagttactaggcttttcattttttacatcaatatcgattacaaaagctatgctctctcttactgagccttcacgctatatgatcatgaattcattggcagtttctagccatgtaaaagagtatatatctgaaaaattttctccttatacaaaaacagcattttctgtagtgatgacagatttgattaaaaaaggttgctattcagcatatgaacagaggaaaaaggtccaaataagggatataaagttaacagactacgatataacacagaaaggggtagattccaaaagagatcttaaatccatttggttcccgggaaaggtaaatttaaaagaatacttgaaccagatttatttaccattttattttaattccaaaggattgcatgaaaagcatcatgttttaatagatttggctaaaacagtgctagaaatcgaaaaagagcaaagagaatcattacccgagccatggtcagagatacctgctaagcagactgtcaacttaaacattttgatttactcaattgcaaggaatttgaacttagatacttcaagacataattttgtgaggagccgggtggaaaatgcaaataactttaacagatctataacaacaatatccacctttaccagctcgaaatcatgcattaaaattggtgattttgaggaagagaaaaagaagaaaacaaaaaatgatgcaaagaaactagcaaaagatatttctaaattaactatagccaacccagcattcttagatgaaatcacaaatgaacatgagataagacactcaacttacgaggatttgaaacaatctatcccagattacacagactatatgtctgtaaaagtttttgatagactatatgagaagattactactaacgaaataagtgataaagaaacagtcaagttgattctagagactatgaagaagcataaaatattttactttggattcttcaacaaaggacaaaaaacagctaaagatagagaaatatttttaggtgaattcgaggcaaaaatgtgcctgtaccttgttgaaagaatagccaaagagagatgcaaattaaacccagaagaaatgataagcgaaccaggcgactctaagttacgagtattagaaaagcaatcagaagatgaaattaggtatatcagcaacacaataaagacattgggaaatgccatagaaaacctgcaatccgggtctttaaattgggcagatatatgtgaaagtaaggcacgagggcttaaaatagaaataaatgctgatatgtctaaatggagtgcccaagatgtgcttttcaagtatttctggctgatagtacttgatcctatcttatatcctgctgagaggaagagaataatttattttctatgtaattacatgcaaaaaaggcttataatgcctgatgaattgctcactacgatattggaccagagggttccttattcaaatgatataattggggtgatgacaaacaattatagatccaacacagtagaaataaagcgaaactggcttcaaggcaatttaaattatacaagtagttacttgcacagctgtagtatgtctgtatataaggatataataagggaagcagcaacattattagagggggaagcccttgtgaattcaatggtacattctgatgataaccaaacatccatatgtatggtgcaaaacaagttgccagatgacaatgtaattgaattttgcatcaagatattcgagaaaatatgtttaacttttggaaatcaggcaaacatgaaaaagacatacctaaccaatttcatcaaggaattcgtttctttatttaatatacatggggagccattctctatatacgggaggtttttgcttacagcagtaggggactgtgcctatctggggccttatgaagatttagcaagtaggctatctgcaacacaaaccgctataaagcatggctgcccaccatcactggcatgggtatccattgctttgaatcactggataactcacaccacgtataatatgttacctggccaaaataatgacccattaccattcttccctaccaacaatagaaatgaaataccagtggagatgtgcggaatactagaaagtgacttatcaacaattgcactaaccggtttagaagcgggaaatgtcacgtttctaacaaatatagcaagaaaactatcatctccaatcttgcaaagagaaagtatccaagaccaatacaattctatagaaaaatgggacctaagtaggttatcacagattgacattctgaggcttaaaatgcttaggtacatatctcttgatagttcggtcacatctgatgatggtatgggggagaccagtgaaatgagatcgcgatcgcttttaacacctcgtaaattcacaacaagtgggtcactcaatagacttaaatcgtataaagattttcaaaatataataacagatgaggataagacaaacgagctatttgagaatttcattaggcatccagagttattggtcacaaaaggcgaaacatttgaagaatttgtcaatacaatattatttaggtataattcaaagaaattcaaagaatctctgtcgatacaaaatccagcacaactctttattgagcaaatattattttccaacaaaccaataattgattacactagcatacatgataagatttttggattgcaagatatgccaggaatcgaagaactagatacaatcataggccgcaaaacatttgttgaaagttatgtccagattgtagatgatttaagcaacttaacactggatattaatgatgtcaagactatatttgccttctgtctcatgaatgatccactactaattacatctgctaataacataataatgtctgttaaagggcatagccaagaaagaataggacaatcagcatgcaaaatgccagaggtcaggagtctgaagcttatacattattcgccagcagttgttttgagagcctatgtgagagggccaacaaatgtgccaaatgtagatatagacgagcttgcgagggatctatctcatctggaagatttcatacaaagcacaaaactcagagagaatatgagagagagaatagaaataaatgagaaacggcatttaggaagagatttcaagtttgaaatcaaagaattgactagattttaccaagtgtgttatgattatataaaatctacagaacataaaattaaggtattcatattgccatacaaagttttcacatcaattgaattctgtggcgcactgacagggaacttaataaatgacaagttgtggtatataacacattacttaaaaaatatagtgtccactacacacaaggcacaaatttcgtcctcacctgaattggaattgcaaatagctgatgaagcactgaggctaatagcacactttgccgatactttcttggcatctgaatcaagaattcaatttctgaaaaaggttatcgaagaattcacatacaaagggatacctgtaaaacatttatattccaaaataaagaattccaagttaagggtcaaattcttagggatccttttgtggttggatgacctaacacaaaatgatttggataagtttgatgcagataaatcagacgaaaagattatatggaataactggcaggtatcaagagatatgaacactggaccaatagatttaatgataagtggctattccaggcaactgcggatcacaggggaagatgataaattgattgctgctgaattgcaggtcactagattgtcagaagatttgatttacagacacggccaggcaatgttaaataaaccgcacggattgaagcttgaaaagatgcagcctgtaactgagatgtctaaacaactacattatatcgttttccagcagaggtcaagaaagcggtacttctattctatattgcccacccaaataattgaagatcataattctagaatcgaatcatctaggttaaacagagattcaaaatgggttcctgtgtgtcctgttgcagtatcaaaactctatcagcaaggacgacctatactttccaaggttaagaatctgaatatgcagactcattcactttctagaatacaggttaatgtggatgaatatgccattacaagaagagcgcattttcagaagatgcctttctttgaaggaccatccatcccttctggtggcatggatctatcagagttaatgaaatccacatccttattgagcttaaattatgacaatataaaaaatgcttctttattggatatgtctagagtattcaagtgcaatggcagtgaaaatgaccaaatggcttttgagttcctgtcagatgaaattctagagcaagacgtagttgaagaaatagaatgcaatcctatattttctatcagttatacaaaaagaggagaatccaatatgacttataaaaatgctttccacaaagctttaatctcagaatgtgacaaatttgaagaagcattcgactttcttgacatggggttttgctcgaacgagaaccttagtattttagaggaaatacattggattatcagttatttgaagacgaatcagtggtccacagaactagacaattgtattcatatgtgtatgtataggaatgggtatgatgcagagtatcatagatttgatataccttctaaattcctcaaagacccgataaaccgaacagtaaattggacagaggttattgaatttatactattaattgaagatttccaaacaaagattgagccatggtcgagtatgaagtcacatttctgttcaaaagcacacagtgtagcattagagtgcatgaaaagcgagaaaagatcactggcagaatttgtaaatttaataattatctcaatggttctgagcgttgcctacgggcatcctctttcaacaagtcaaattggtgaccgctgttttgctggtggtaacctcttcaaggagatgaacttgagtgtaggacttggcgaaatatgtgttaaagatgacatatctattgttaaaagtactactgtttttagtaagaatagaccagctcttgaggcaaccacaaaattttatagatcttttattgtgaaagactggtctgaatgcaatccagtgctagataaatttggaaattttatggttttaagtgttgatgataatggccatataatacctaaaatgtacacatgtagagcagcatgtgatattagattaaacaaagataatgctgaaataatattatcgtcaacaaagctcaaccacttcgaaattgtcggaacaacttcgacatcaggctggttcaaaaacacaataacaaacaatttggaacacacatgcgaacatgtgaccgtaaattgtggtcagaaatcagtaaaattccatgcatgttttagacaacataggggttgtataagattctttaaagggacatatatgccatactcaatgattgaagcaatgtgtgttaacatagagctaataattctgacattgtatatctttgctgcaattatatttgcattaatcataacaaagagttatgtggcatacctgctcctgccgttattttatccagtgacatggttttacggaaaggtttataaaaagattaattcctgcccaaattgtctacttgcatctcatcctttcaccagctgccctaaaatctgtatatgcggttctagatttagttgcacagaagctcttaaggtgcatagaatgggtaaggactgtttaggttataaatctctaagcaaagctagacagatgtgtaaatcgaaaagctggtcctttacagcagctatattaactggattaatattgatggaatttatctcaccaattgcaggagagagaatgtataagcttgaggagttagctgatgagtttataaagctaacagagcaagtaaatattttagaaagagaaatggaagtcttgaagcaatcaataattgttatgtttgcaatcattttggtattgttgctttttgaaaatatgatattcaaccgacttttcagcactttttatcgttcttgctccatgtgtggtttgatacattatagaccaggactcaagattgatttaaccaaaactaatagatgcggtagttgcatctgtggattcaatgagcagcaatcatctggttttgaatatgaaatatttctgaaggatatgcatatccagaaagagtcatgcaaatttagtccaagagtaaaccactttaggaatattaaagctttattatttgcacttgtaatctgtgctactatatatacagtttatgcagatgaagattgcttgtctaaagacattaaaataacatatcaagagttgcataattgcataggcccaaagataatgggcgacacttgtgtatcaaagaatgaattgtattctgatttatcctcaaaaaatctagtcacagaatatgataaaaaatattttgaacctgatactgtaaatgatcaattcaacaaaatagagtttgcccaagatgcacatagaatgatactattagaaagaatactttacaagacagaatgtgaaatgctaagcttaaaaaagaacagtggaccttataatgttgcctggcgcacatatttaaaaaatcataatatagacctatgcagtaggcacaactataaaatgatatgtcagtgtattaatacacactctatgtgtaaaaatacagatatagattacaacaaagagattgaaacatattataaaagcaatgctgcagcctatagagctgacctgaataccataatggacacattaaaaacggcattcagagggcttacaaaggtcctaattgaaaattatatagaaaaagatgactctgatgctcttaaggctttattcagtaatattactgattctgtccaggacaattatcagatgattggaatattgaaatttgccagtaagctattagatattaaccttggtagatccacccgctcagctcatcattctataatgacaaacgaaattcccaaatctaatccttttactgattacagttattccaatgtgaacataaaggagtgcatgtcaccagagagcttgaaatgttttaagaagagagacagtacaccgcacacaaatcacctgctttgcaagatagacagcaaatataaagcatttgactggccagagatagaaacaattcaaaaaggtcaaaaattgtgtcttggtgacagtcattgcaacttggaatttacagccataactgcagataagattatgtcattaactaactgttataaggaatctttcactgcgcaaccagcagatatgcagactggaattaaaaaatgctcagctgatgaaattggagaatgtacaacacttgaagacaagacatggccgatcgtattctgtggtggcaaatattactactctgatagcaaagagcatgccaaggacggttctatcaacaactattgtttaaccaacaaatgctctgaacaacgttttccaatacatgaaaattggtttaaaaaatgtaattgggataagacccacaaagaatttagcactatgagacaaataaactataatgatataacttcttatagaaaagcaatagaatctgagataggaacagatttgatgacacaccattataagcccacaaagaaccttccgcatgttgtgccaaggtatcatagtatagatgtacaaggtacagaatcaacagagggtattatcaatggtttcatacaaaatacaatacctgctattagtggtctaggtgtcggttatcatctgaatttcaaaggcaatcagttatttgacatagttatttttgtgaaaaaggctgtatataaagcacagtaccagaaagcatacaccacaggtcccagtatatccataaatattgaacacaatgaaagatgcacaggccactgccccgaaaagattcctgcaaaagaaggttggctaacattttctaaagaacatactagttcttggggatgtgaagaatacggctgtcttgctatagatacaggctgtctatatggttcttgtcaagatgtcatacgcccagaattagatgtttataagaagattggcagtgaagcatcactgatagaaatatgcataactttgcctcatgaaacttattgcaatgatatggatatattagaaccgattataggtgataaattaagtgcatcctttcagaatacgcagactaaccaacttccgactcttatagcttataaaaaagggaaaatatacacaggtcaaatcaatgatattggaaatacagcattgcagtgcggctcaatccaagtaattaatgggtcaactatcggaactggcagccccaaattcgattatatatgccatgctatgagaaggaaagatgttattgtaaggaagtgtttcaatgacaattatcagtcatgcactaggttagaaaaacggaatgacttgaccccttatagaaaaggcgatgtcattgaagtatcaaaaacaggatcaaacatgggccaaatgacatttaaaatagaactaggtgatatcaactataaaatattcactaaatcaatagatcttcaaatgtctggcatttgtgctgggtgtattgactgtgctgaaggtatttcatgctctataaatgctgaagtgtcggccgaaacagtctgccattgtaaaacaaactgtgaagattttataaataatatagtgttttcaccacaaatcaagaattacaatattaaagttcactgtaaatctaaagttgaaaagataatagcgcatatctgtgggagagacatcgatttacaattaactgttaaaccatacaatcagaagatagatttgtcgcagttagatgaatcaaattacataaaggaagaggatctccagtgcgggacatggttatgtaaagtgcaaaaagagggggttgatattatattcaaaggattattttcaggtttagggagatactggaccatattgatttattcaattataggtgtggtaataattgtgatattagtttatatcctgttgcccataggtcggcttttaaaagcattcctaatcagacatgaaatagaatatgccatggagcaaaaaatcaagtaggtaccacaacggactacatctacatttgatccggaggcagcatatgtggcatttgaagctagatacggacaagtgctcaatgctggtgttgttagagtcttcttcctcaaccaaaagaaggccaaagatgtcttacgtaagacatcgcggcccatggttgaccttacttttggtggggtccaatttgcaatggttaataaccatttcccacaattccagtcgaatccagtgccggacaacggtcttaccctgcaccgtctgtcaggatacctagctcgctgggccttcacccagatgcgatcacctattaagcaagctgagtttagggccactgtggtggtgcctttggcagaggtgaagggttgtacttggaatgatggtgacgcgatgtacctggggtttgctgccggtgctgagatgtttctgcaaacattcactttcttccctctagtgattgagatgcatagggtcctcaaggatggcatggacgtcaacttcatgaagaaagtccttcggcagagatatggccagaagactgctgaacagtggatgcgtgaagaaatagttgctgtaagagcagcttttgaagctgtaggaactttggcctgggccaggactggattctccccagcagcaagagacttcttgcgccaatttggaattgacatatag
>0504_Brazil_AC_RioBranco_2023-03-06
ctcaaccaatatcgaaataggatattgcactgccgtgaacctgaaatagcaaaagatatatggcgtgatctattgaatgatcgacacaactacttttctcgagaattttgcagagctgcaaaccttgagtatagaaatgatgttcctgctgaggatatttgtgctgaagtccttgatggttacaaagcaaggaaagtgcgcttttgcacacctgataattacttactacacgacgggaaaatgtatataatagatttcaaagtgtctgtggatgatcggtcttccagaattacaagagagaaatacaatgaaatttttggagaagtgttcaacccagaaggtgtggactttgaaatcgttattatcaggttggatccttcaaatatggctatacatgttgactctcgagatttcatgaatacaatcggaccaatcacgctaaacattagtatgcaatggttttttgatatgaaggacttcttatttggcaaattccgggatgatgataaattccatgctataataagccaaggagaattcacaatgacattgccatggatcgaagaagatactccagaattgcttgcccatcctatatacaatgagttcatgaattcaatgccagagtcagaacaggccctgttcaaagaagcattggaattcaaatcattcggagcagaaaaatggaatattttcttaaagggagtgatgtctaagtatggtgaatattataaagaatttaccaaaggacatgcccaatccatattcttggcaacaggggactaccccaaaccagataaggaccaaatttcagctggctggcgagagatggtaagtagagtgagctctgaacgtgacatgtcaaatgacataaatcaggaaaaaccaagcatacattttatatgggcacaaaatgactcaagtagcaataataacatacaaaaattaatcaaactatccaaatcattgcaagccatgagtggaacaggaagctatataagtgccttcaaatcattaggaagattgatggatatatcatcagacatcaaaaagtatgagtcattctgcggaaaattaaaatctttggcaaggtctagcgtaaagaaactcgacaggaaaatagaaccggtacaaattggaacagcaactgtcttatgggaacaacaatttaaattagatacggatgtcataaaaagagaagacagaatacatttaatgaaagattatttcggaattggtaaacacaagtctttttcaaaaaagctaaacaatgacataaataccgataagcctaaaatattgaattttgacaatgacgatatagttaggaaatgcaaagataaatataatcaagtcacacataacttgtctcaagttaatgaattaggcaagattggaaattacctagagcatttttcagctaaaattagtgcctgcagtgtagaaatgtgggactttatatataatacgactaaaactaagtactggcaatgcatcaacgactactctaccctaatgaaaaacatgctagctgtttcccaatataataggcacaatacctttaggattgtctcatgtgcaaataacaatgtatttggcttagtgatgccaagctcagacataaaaacaaaaaaagcaacattagtctatgcaataatagctctccacaatgaggagacagagatagcagaacttggttcactctattccactttcaagacaacaacaggctatatttcaatatcgaaagcttttaggctagataaagaaaggtgccagcgcatagtgtcctctccaggcttattccttatgacaagctgtctattattcaatggtaataagagtctagagtttgataagttactaggcttttcattttttacatcaatatcgattacaaaagctatgctctctcttactgagccttcacgctatatgatcatgaattcattggcagtttctagccatgtaaaagagtatatatctgaaaaattttctccttatacaaaaacagcattttctgtagtgatgacagatttgattaaaaaaggttgctattcagcatatgaacagaggaaaaaggtccaaataagggatataaagttaacagactacgatataacacagaaaggggtagattccaaaagagatcttaaatccatttggttcccgggaaaggtaaatttaaaagaatacttgaaccagatttatttaccattttattttaattccaaaggattgcatgaaaagcatcatgttttaatagatttggctaaaacagtgctagaaatcgaaaaagagcaaagagaatcattacccgagccatggtcagagatacctgctaagcagactgtcaacttaaacattttgatttactcaattgcaaggaatttgaacttagatacttcaagacataattttgtgaggagccgggtggaaaatgcaaataactttaacagatctataacaacaatatccacctttaccagctcgaaatcatgcattaaaattggtgattttgaggaagagaaaaagaagaaaacaaaaaatgatgcaaagaaactagcaaaagatatttctaaattaactatagccaacccagcattcttagatgaaatcacaaatgaacatgagataagacactcaacttacgaggatttgaaacaatctatcccagattacacagactatatgtctgtaaaagtttttgatagactatatgagaagattactactaacgaaataagtgataaagaaacagtcaagttgattctagagactatgaagaagcataaaatattttactttggattcttcaacaaaggacaaaaaacagctaaagatagagaaatatttttaggtgaattcgaggcaaaaatgtgcctgtaccttgttgaaagaatagccaaagagagatgcaaattaaacccagaagaaatgataagcgaaccaggcgactctaagttacgagtattggaaaagcaatcagaagatgaaattaggtatatcagcaacacaataaagacattgggaaatgccatagaaaacctgcaatccgggtctttaaattgggcagatatatgtgaaagtaaggcacgagggcttaaaatagaaataaatgctgatatgtctaaatggagtgcccaagatgtgcttttcaagtatttctggctgatagtacttgatcctatcttatatcctgctgagaggaagagaataatttattttctatgtaattacatgcaaaaaaggcttataatgcctgatgaattgctcactacgatattggaccagagggttccttattcaaatgatataattggggtgatgacaaacaattatagatccaacacagtagaaataaagcgaaactggcttcaaggcaatttaaattatacaagtagttacttgcacagctgtagtatgtctgtatataaagatataataagggaagcagcaacattattagagggggaagcccttgtgaattcaatggtacattctgatgataaccaaacatccatatgtatggtgcaaaacaagttgccagatgacaatgtaattgaattttgcatcaagatattcgagaaaatatgtttaacttttggaaatcaggcaaacatgaaaaagacatacctaaccaatttcatcaaggaattcgtttctttatttaatatacatggggagccattctctatatacgggaggtttttgcttacagcagtaggggactgtgcctatctggggccttatgaagatttagcaagtaggctatctgcaacacaaaccgctataaagcatggctgcccaccatcactggcatgggtatccattgctttgaatcactggataactcacaccacgtataatatgttacctggccaaaataatgacccattaccattcttccctaccaacaatagaaatgaaataccagtggagatgtgcggaatactagaaagtgacttatcaacaattgcactaaccggtttagaagcgggaaatgtcacgtttctaacaaatatagcaagaaaactatcatctccaatcttgcaaagagaaagtatccaagaccaatacaattctatagaaaaatgggacctaagtaggttatcacagattgacattctgaggcttaaaatgcttaggtacatatctcttgatagttcggtcacatctgatgatggtatgggggagaccagtgaaatgagatcgcgatcgcttttaacacctcgtaaattcacaacaagtgggtcactcaatagacttaaatcgtataaagattttcaaaatataataacagatgaggataagacaaacgagctatttgagaatttcattaggcatccagagttattggtcacaaaaggcgaaacatttgaagaatttgtcaatacaatattatttaggtataattcaaagaaattcaaagaatctctgtcgatacaaaatccagcacaactctttattgagcaaatattattttccaacaaaccaataattgattacactagcatacatgataagatttttggattgcaagatatgccaggaatcgaagaactagatacaatcataggccgcaaaacatttgttgaaagttatgtccagattgtagatgatttaagcaacttaacactggatattaatgatgtcaagactatatttgccttctgtctcatgaatgatccactactaattacatctgctaataacataataatgtctgttaaagggcatagccaagaaagaataggacaatcagcatgcaaaatgccagaggtcaggagtctgaagcttatacattattcgccagcagttgttttgagagcctatgtgagagggccaacaaatgtgccaaatgtagatatagacgagcttgcgagggatctatctcatctggaagatttcatacaaagcacaaaactcagagagaatatgagagagagaatagaaataaatgagaaacggcatttaggaagagatttcaagtttgaaatcaaagaattgactagattttaccaagtgtgttatgattatataaaatctacagaacataaaattaaggtattcatattgccatacaaagttttcacatcaattgaattctgtggcgcactgacagggaacttaataaatgacaaattgtggtatataacacattacttaaaaaatatagtgtccactacacacaaggcacaaatttcgtcctcacctgaattggaattgcaaatagctgatgaagcactgaggctaatagcacactttgccgatactttcttggcatctgaatcaagaattcaatttctgaaaaaggttatcgaagaattcacatacaaagggatacctgtaaaacatttatattccaaaataaagaattccaagttaagggtcaaattcttagggatccttttgtggttggatgacctaacacaaaatgatttggataagtttgatgcagataaatcagacgaaaagattatatggaataactggcaggtatcaagagatatgaacactggaccaatagatttaatgataagtggctattccaggcaactgcggatcacaggggaagatgataaattgattgctgctgaattgcaggtcactagattgtcagaagatttgatttacagacacggccaggcaatgttaaataaaccgcacggattgaagcttgaaaagatgcagcctgtaactgagatgtctaaacaactacattatatcgttttccagcagaggtcaagaaagcggtacttctattctatattgcccacccaaataattgaagatcataattctagaatcgaatcatctaggttaaacagagattcaaaatgggttcctgtgtgtcctgttgcagtatcaaaactctatcagcaaggacgacctatactttccaaggttaagaatctgaatatgcagactcattcactttctagaatacaggttaatgtggatgaatatgccattacaagaagagcgcattttcagaagatgcctttctttgaaggaccatccatcccttctggtggcatggatctatcagagttaatgaaatccacatccttattgagcttaaattatgacaatataaaaaatgcttctttattggatatgtctagagtattcaagtgcaatggcagtgaaaatgaccaaatggcttttgagttcctgtcagatgaaattctagagcaagacgtagttgaagaaatagaatgcaatcctatattttctatcagttatacaaaaagaggagaatccaatatgacttataaaaatgctttccacaaagctttaatctcagaatgtgacaaatttgaagaagcattcgactttcttgacatggggttttgctcgaacgagaaccttagtattttagaggaaatacattggattatcagttatttgaagacgaatcagtggtccacagaactagacaattgtattcatatgtgtatgtataggaatgggtatgatgcagagtatcatagatttgatataccttctaaattcctcaaagacccgataaaccgaacagtaaattggacagaggttattgaatttatactattaattgaagatttccaaacaaagattgagccatggtcgagtatgaagtcacatttctgttcaaaagcacacagtgtagcattagagtgcatgaaaagcgagaaaagatcactggcagaatttgtaaatttaataattatctcaatggttctgagcgttgcctacgggcatcctctttcaacaagtcaaattggtgaccgctgttttgctggtggtaacctcttcaaggagatgaacttgagtgtaggacttggcgaaatatgtgttaaagatgacatatctattgttaaaagtactactgtttttagtaagaatagaccagctcttgaggcaaccacaaaattttatagatcttttattgtgaaagactggtctgaatgcaatccagtgctagataaatttggaaattttatggttttaagtgttgatgataatggccatataatacctaaaatgtacacatgtagagcagcatgtgatattagattaaacaaagataatgctgaaataatattatcgtcaacaaagctcaaccacttcgaaattgtcggaacaacttcgacatcaggctggttcaaaaacacaataacaaacaatttggaacacacatgcgaacatgtgaccgtaaattgtggtcagaaatcagtaaaattccatgcatgttttagacaacataggggttgtataagattctttaaagggacatatatgccatactcaatgattgaagcaatgtgtgttaacatagagctaataattctgacattgtatatctttgctgcaattatatttgcattaatcataacaaagagttatgtggcatacctgctcctgccgttattttatccagtgacatggttttacggaaaggtttataaaaagattaattcctgcccaaattgtctacttgcatctcatcctttcaccagctgccctaaaatctgtatatgcggttctagatttagttgcacagaagctcttaaggtgcatagaatgggtaaggactgtttaggttataaatctctaagcaaagctagacagatgtgtaaatcgaaaagctggtcctttacagcagctatattaactggattaatattgatggaatttatctcaccaattgcaggagagagaatgtataagcttgaggagttagctgatgagtttataaagctaacagagcaagtaaatattttagaaagagaaatggaagtcttgaagcagtcaataattgttatgtttgcaatcattttggtattgttgctttttgaaaatatgatattcaaccgacttttcagcactttttatcgttcttgctccatgtgtggtttgatacattatagaccaggactcaagattgatttaaccaaaactaatagatgcggtagttgcatctgtggattcaatgagcagcaatcatctggttttgaatatgaaatatttctgaaggatatgcatatccagaaagagtcatgcaaatttagtccaagagtaaaccactttaggaatattaaagctttattatttgcacttgtagtctgtgctactatatatacagtttatgcagatgaagattgcttgtctaaagacattaaaataacatatcaagagttgcataattgcataggcccaaagataatgggcgacacttgtgtatcaaagaatgaattgtattctgatttatcctcaaaaaatctagtcacagaatatgataaaaaatattttgaacctgatactgtaaatgatcaattcaacaaaatagagtttgcccaagatgcacatagaatgatactattagaaagaatactttacaagacagaatgtgaaatgctaagcttaaaaaagaacagtggaccttataatgttgcctggcgcacatatttaaaaaatcataatatagacctatgcagtaggcacaactataaaatgatatgtcagtgtattaatacacactctatgtgtaaaaatacagatatagattacaacaaagagattgaaacatattataaaagcaatgctgcagcctatagagctgacctgaataccataatggacacattaaaaacggcattcagagggcttacaaaggtcctaattgaaaattatatagaaaaagatgactctgatgctcttaaggctttattcagtaatattactgattctgtccaggacaattatcagatgattggaatattgaaatttgccagtaagctattagatattaaccttggtagatccacccgctcagctcatcattctataatgacaaacgaaattcccaaatctaatccttttactgattacagttattccaatgtgaacataaaggagtgcatgtcaccagagagcttgaaatgttttaagaagagagacagtacaccgcacacaaatcacctgctttgcaagatagacagcaaatataaagcatttgactggccagagatagaaacaattcaaaaaggtcaaaaattgtgtcttggtgacagtcattgcaacttggaatttacagccataactgcagataagattatgtcattaactaactgttataaggaatctttcactgcgcaaccagcagatatgcagactggaattaaaaaatgctcagctgatgaaattggagaatgtacaacacttgaagacaagacatggccgatcgtattctgtggtggcaaatattactactctgatagcaaagagcatgccaaggacggttctatcaacaactattgtttaaccaacaaatgctctgaacaacgttttccaatacatgaaaattggtttaaaaaatgtaattgggataagacccacaaagaatttagcactatgagacaaataaactataatgatataacttcttatagaaaagcaatagaatctgagataggaacagatttgatgacacaccattataagcccacaaagaaccttccgcatgttgtgccaaggtatcatagtatagatgtacaaggtacagaatcaacagagggtattatcaatggtttcatacaaaatacaatacctgctattagtggtctaggtgtcggttatcatctgaatttcaaaggcaatcagttatttgacatagttatttttgtgaaaaaggctgtatataaagcacagtaccagaaagcatacaccacaggtcccagtatatccataaatattgaacacaatgaaagatgcacaggccactgccccgaaaagattcctgcaaaagaaggttggctaacattttctaaagaacatactagttcttggggatgtgaagaatacggctgtcttgctatagatacaggctgtctatatggttcttgtcaagatgtcatacgcccagaattagatgtttataagaagattggcagtgaagcatcactgatagaaatatgcataactttgcctcatgaaacttattgcaatgatatggatatattagaaccgattataggtgataaattaagtgcatcctttcagaatacgcagactaaccaacttccgactcttatagcttataaaaaagggaaaatatacacaggtcaaatcaatgatattggaaatacagcattgcagtgcggctcaatccaagtaattaatgggtcaactatcggaactggcagccccaaattcgattatatatgccatgctatgagaaggaaagatgttattgtaaggaagtgtttcaatgacaattatcagtcatgcactaggttagaaaaacggaatgacttgaccccttatagaaaaggcgatgtcattgaagtatcaaaaacaggatcaaacatgggccaaatgacatttaaaatagaactaggtgatatcaactataaaatattcactaaatcaatagatcttcaaatgtctggcatttgtgctgggtgtattgactgtgctgaaggtatttcatgctctataaatgctgaagtgtcggccgaaacagtctgccattgtaaaacaaactgtgaagattttataaataatatagtgttttcaccacaaatcaagaattacaatattaaagttcactgtaaatctaaagttgaaaagataatagcgcatatctgtgggagagacatcgatttacaattaactgttaaaccatacaatcagaagatagatttgtcgcagttagatgaatcaaattacataaaggaagaggatctccagtgcgggacatggttatgtaaagtgcaaaaagagggggttgatattatattcaaaggattattttcaggtttagggagatactggaccatattgatttattcaattataggtgtggtaataattgtgatattagtttatatcctgttgcccataggtcggcttttaaaagcattcctaatcagacatgaaatagaatatgccatggagcaaaaaatcaagtaggtaccacaacggactacatctacatttgatccggaggcagcatatgtggcatttgaagctagatacggacaagtgctcaatgctggtgttgttagagtcttcttcctcaaccaaaagaaggccaaagatgtcttacgtaagacatcgcggcccatggttgaccttacttttggtggggtccaatttgcaatggttaataaccatttcccacaattccagtcgaatccagtgccggacaacggtcttaccctgcaccgtctgtcaggatacctagctcgctgggccttcacccagatgcgatcacctattaagcaagctgagtttagggccactgtggtggtgcctttggcagaggtgaagggttgtacttggaatgatggtgacgcgatgtacctggggtttgctgccggtgctgagatgtttctgcaaacattcactttcttccctctagtgattgagatgcatagggtcctcaaggatggcatggacgtcaacttcatgaagaaagtccttcggcagagatatggccagaagactgctgaacagtggatgcgtgaagaaatagttgctgtaagagcagcttttgaagctgtaggaactttggcctgggccaggactggattctccccagcagcaagagacttcttgcgccaatttggaattgacatatag
>02_Brazil_RO_SaoFranciscodoGuapore_2023-04-05
ctcaaccaatatcgaaataggatattgcactgccgtgaacctgaaatagcaaaggatatatggcgtgatctattgaatgatcgacacaactacttttctcgagaattttgcagagctgcaaaccttgagtatagaaatgatgttcctgctgaggatatttgtgctgaagtccttgatggttacaaagcaaggaaagtgcgcttttgcacacctgataattacttactacacgacgggaaaatgtatataatagatttcaaagtgtctgtggatgatcggtcttccagaattacaagagagaaatacaatgaaatttttggagaagtgttcaacccagaaggtgtggactttgaaatcgttattatcaggttggatccttcaaatatggctatacatgttgactctcgagatttcatgaatacaatcggaccaatcacgctaaacattagtatgcaatggttttttgatatgaaagacttcttatttggcaaattccgggatgatgataaattccatgctataataagccaaggagaattcacaatgacattgccatggatcgaagaagatactccagaattgcttgcccatcctatatacaatgagttcatgaattcaatgccagagtcagaacaggccctgttcaaagaagcattggaattcaaatcattcggagcagaaaaatggaatattttcttaaagggagtgatgtctaagtatggtgaatattataaagaatttaccaaaggacatgcccaatccatattcttggcaacaggggactaccccaaaccagataaggaccaaatttcagctggctggcgagagatggtaagtagagtgagctctgaacgtgacatgtcaaatgacataaatcaggaaaaaccaagcatacattttatatgggcacaaaatgactcaagtagcaataataacatacaaaaattaatcaaactatccaaatcattgcaagccatgagtggaacaggaagctatataagtgccttcaaatcattaggaagattgatggatatatcatcagacatcaaaaagtatgagtcattctgcggaaaattaaaatctttggcaaggtctagcgtaaagaaactcgacaggaaaatagaaccggtacaaattggaacagcaactgtcttatgggaacaacaatttaaattagatacggatgtcataaaaagagaagacagaatacatttaatgaaagattatttcggaattggtaaacacaagtctttttcaaaaaagctaaacaatgacataaataccgataagcctaaaatattgaattttgacaatgacgatatagttaggaaatgcaaagataaatataatcaagtcacacataacttgtctcaagttaatgaattagacaagattggaaattacctagagcatttttcagctaaaattagtgcctgcagtgtagaaatgtgggactttatatataatacgactaaaactaagtactggcaatgcatcaacgactactctaccctaatgaaaaacatgctagctgtttcccaatataataggcacaatacctttaggattgtctcatgtgcaaataacaatgtatttggcttagtgatgccaagctcagacataaaaacaaaaaaagcaacattagtctatgcaataatagctctccacaatgaggagacagagatagcagaacttggttcactctattccactttcaagacaacaacaggctatatttcaatatcgaaagcttttaggctagataaagaaaggtgccagcgcatagtgtcctctccaggcttatttcttatgacaagctgtctattattcaatggtaataagagtctagagtttgataagttactaggcttttcattttttacatcaatatcgattacaaaagctatgctctctcttactgagccttcacgctatatgatcatgaattcattggcagtttctagccatgtaaaagagtatatatctgaaaaattttctccttatacaaaaacagcattttctgtagtgatgacagatttgattaaaaaaggttgctattcagcatatgaacagaggaaaaaggtccaaataagggatataaagttaacagactacgatataacacagaaaggggtagattccaaaagagatcttaaatccatttggttcccgggaaaggtaaatttaaaagaatacttgaaccagatttatttaccattttattttaattccaaaggattgcatgaaaagcatcatgttttaatagatttggctaaaacagtgctagaaatcgaaaaagagcaaagagaatcattacccgagccatggtcagagatacctgctaagcagactgtcaacttaaacattttgatttactcaattgcaaggaatttgaacttagatacttcaagacataattttgtgaggagccgggtggaaaatgcaaataactttaacagatctataacaacaatatccacctttaccagctcgaaatcatgcattaaaattggtgattttgaggaagagaaaaagaagaaaacaaaaaatgatgcaaagaaactagcaaaagatatttctaaattaactatagccaacccagcattcttagatgaaatcacaaatgaacatgagataagacactcaacttacgaggatttgaaacaatctatcccagattacacagactatatgtctgtaaaagtttttgatagactatatgagaagattactactaacgaaataagtgataaagaaacagtcaagttgattctagagactatgaagaagcataaaatattttactttggattcttcaacaaaggacaaaaaacagctaaagatagagaaatatttttaggtgaattcgaggcaaaaatgtgcctgtaccttgttgaaagaatagccaaagagagatgcaaattaaacccagaagaaatgataagcgaaccaggcgactctaagttacgagtattggaaaagcaatcagaagatgaaattaggtatatcagcaacacaataaagacattgggaaatgccatagaaaacctgcaatccgggtctttaaattgggcagatatatgtgaaagtaaggcacgagggcttaaaatagaaataaatgctgatatgtctaaatggagtgcccaagatgtgcttttcaagtatttctggctgatagtacttgatcctatcttatatcctgctgagaggaagagaataatttattttctatgtaattacatgcaaaaaaggcttataatgcctgatgaattgctcactacgatattggaccagagggttccttattcaaatgatataattggggtgatgacaaacaattatagatccaacacagtagaaataaagcgaaactggcttcaaggcaatttaaattatacaagtagttacttgcacagctgtagtatgtctgtatataaagatataataagggaagcagcaacattattagagggggaagcccttgtgaattcaatggtacattctgatgataaccaaacatccatatgtatggtgcaaaacaagttgccagatgacaatgtaattgaattttgcatcaagatattcgagaaaatatgtttaacttttggaaatcaggcaaacatgaagaagacatacctaaccaatttcatcaaggaattcgtttctttatttaatatacatggggagccattctctatatacgggaggtttttgcttacagcagtaggggactgtgcctatctggggccttatgaagatttagcaagtaggctatctgcaacacaaaccgctataaagcatggctgcccaccatcactggcatgggtatccattgctttgaatcactggataactcacaccacgtataatatgttacctggccaaaataatgacccattaccattcttccctaccaacaatagaaatgaaataccagtggagatgtgcggaatactagaaagtgacttatcaacaattgcactaaccggtttagaagcgggaaatgtcacgtttctaacaaatatagcaagaaaactatcatctccaatcttgcaaagagaaagtatccaagaccaatacaattctatagaaaaatgggacctaagtaggttatcacagattgacattctgaggcttaaaatgcttaggtacatatctcttgatagttcggtcacatctgatgatggtatgggggagaccagtgaaatgagatcgcgatcgcttttaacacctcgtaaattcacaacaagtgggtcactcaatagacttaaatcgtataaagattttcaaaatataataacagatgaggataagacaaacgagctatttgagaatttcattaggcatccagagttattggtcacaaaaggcgaaacatttgaagaatttgtcaatacaatattatttaggtataattcaaagaaattcaaagaatctctgtcgatacaaaatccagcacaactctttattgagcaaatattattttccaacaaaccaataattgattacactagcatacatgataagatttttggattgcaagatatgccaggaatcgaagaactagatacaatcataggccgcaaaacatttgttgaaagttatgtccagattgtagatgatttaagcaacttaacactggatattaatgatgtcaagactatatttgccttctgtctcatgaatgatccactactaattacatctgctaataacataataatgtctgttaaagggcatagccaagaaagaataggacaatcagcatgcaaaatgccagaggtcaggagtctgaagcttatacattattcgccagcagttgttttgagagcctatgtgagagggccaacaaatgtgccaaatgtagatatagacgagcttgcgagggatctatctcatctggaagatttcatacaaagcacaaaactcagagagaatatgagagagagaatagaaataaatgagaaacggcatttaggaagagatttcaagtttgaaatcaaagaattgactagattttaccaagtgtgttatgattatataaaatctacagaacataaaattaaggtattcatattgccatacaaagttttcacatcaattgaattctgtggcgcactgacagggaacttaataaatgacaaattgtggtatataacacattacttaaaaaatatagtgtccactacacacaaggcacaaatttcgtcctcacctgaattggaattgcaaatagctgatgaagcactgaggctaatagcacactttgccgatactttcttggcatctgaatcaagaattcaatttctgaaaaaggttatcgaagaattcacatacaaagggatacctgtaaaacatttatattccaaaataaagaattccaagttaagggtcaaattcttagggatccttttgtggttggatgacctaacacaaaatgatttggataagtttgatgcagataaatcagacgaaaagattatatggaataactggcaggtatcaagagatatgaacactggaccaatagatttaatgataagtggctattccaggcaactgcggatcacaggggaagatgataaattgattgctgctgaattgcaggtcactagattgtcagaagatttgatttacagacacggccaggcaatgttaaataaaccgcacggattgaagcttgaaaagatgcagcctgtaactgagatgtctaaacaactacattatatcgttttccagcagaggtcaagaaagcggtacttctattctatattgcccacccaaataattgaagatcataattctagaatcgaatcatctaggttaaacagagattcaaaatgggttcctgtgtgtcctgttgcagtatcaaaactctatcagcaaggacgacctatactttccaaggttaagaatctgaatatgcagactcattcactttctagaatacaggttaatgtggatgaatatgccattacaagaagagcgcattttcagaagatgcctttctttgaaggaccatccatcccttctggtggcatggatctatcagagttaatgaaatccacatccttattgagcttaaattatgacaatataaaaaatgcttctttattggatatgtctagagtattcaagtgcaatggcagtgaaaatgaccaaatggcttttgagttcctgtcagatgaaattctagagcaagacgtagttgaagaaatagaatgcaatcctatattttctatcagttatacaaaaagaggagaatccaatatgacttataaaaatgctttccacaaagctttaatctcagaatgtgacaaatttgaagaagcattcgactttcttgacatggggttttgctcgaacgagaaccttagtattttagaggaaatacattggattatcagttatttgaagacgaatcagtggtccacagaactagacaattgtattcatatgtgtatgtataggaatgggtatgatgcagagtatcatagatttgatataccttctaaattcctcaaagacccgataaaccgaacagtaaattggacagaggttattgaatttatactattaattgaagatttccaaacaaagattgagccatggtcgagtatgaagtcacatttctgttcaaaagcacacagtgtagcattagagtgcatgaaaagcgagaaaagatcactggcagaatttgtaaatttaataattatctcaatggttctgagcgttgcctacgggcatcctctttcaacaagtcaaattggtgaccgctgttttgctggtggtaacctcttcaaggagatgaacttgagtgtaggacttggcgaaatatgtgttaaagatgacatatctattgttaaaagtactactgtttttagtaagaatagaccagctcttgaggcaaccacaaaattttatagatcttttattgtgaaagactggtctgaatgcaatccagtgctagataaatttggaaattttatggttttaagtgttgatgataatggccatataatacctaaaatgtacacatgtagagcagcatgtgatattagattaaacaaagataatgctgaaataatattatcgtcaacaaagctcaaccacttcgaaattgtcggaacaacttcgacatcaggctggttcaaaaacacaataacaaacaatttggaacacacatgcgaacatgtgaccgtaaattgtggtcagaaatcagtaaaattccatgcatgttttagacaacataggggttgtataagattctttaaagggacatatatgccatactcaatgattgaagcaatgtgtgttaacatagagctaataattctgacattgtatatctttgctgcaattatatttgcattaatcataacaaagagttatgtggcatacctgctcctgccgttattttatccagtgacatggttttacggaaaggtttataaaaagattaattcctgcccaaattgtctacttgcatctcatcctttcaccagctgccctaaaatctgtatatgcggttctagatttagttgcacagaagctcttaaggtgcatagaatgggtaaggactgtttaggttataaatctctaagcaaagctagacagatgtgtaaatcgaaaagctggtcctttacagcagctatattaactggattaatattgatggaatttatctcaccaattgcaggagagagaatgtataagcttgaggagttagctgatgagtttataaagctaacagagcaagtaaatattttagaaagagaaatggaagtcttgaagcagtcaataattgttatgtttgcaatcattttggtattgttgctttttgaaaatatgatattcaaccgacttttcagcactttttatcgttcttgctccatgtgtggtttgatacattatagaccaggactcaagattgatttaaccaaaactaatagatgcggtagttgcatctgtggattcaatgagcagcaatcatctggttttgaatatgaaatatttctgaaggatatgcatatccagaaagagtcatgcaaatttagtccaagagtaaaccactttaggaatattaaagctttattatttgcacttgtaatctgtgctactatatatacagtttatgcagatgaagattgcttgtctaaagacattaaaataacatatcaagagttgcataattgcataggcccaaagataatgggcgacacttgtgtatcaaagaatgaattgtattctgatttatcctcaaaaaatctagtcacagaatatgataaaaaatattttgaacctgatactgtaaatgatcaattcaacaaaatagagtttgcccaagatgcacatagaatgatactattagaaagaatactttacaagacagaatgtgaaatgctaagcttaaaaaagaacagtggaccttataatgttgcctggcgcacatatttaaaaaatcataatatagacctatgcagtaggcacaactataaaatgatatgtcagtgtattaatacacactctatgtgtaaaaatacagatatagattacaacaaagagattgaaacatattataaaagcaatgctgcagcctatagagctgacctgaataccataatagacacattaaaaacggcattcagagggcttacaaaggtcctaattgaaaattatatagaaaaagatgactctgatgctcttaaggctttattcagtaatattactgattctgtccaggacaattatcagatgattggaatattgaaatttgccagtaagctattagatattaaccttggtagatccacccgctcagctcatcattctataatgacaaacgaaattcccaaatctaatccttttactgattacagttattccaatgtgaacataaaggagtgcatgtcaccagagagcttgaaatgttttaagaagagagacagtacaccgcacacaaatcacctgctttgcaagatagacagcaaatataaagcatttgactggccagagatagaaacaattcaaaaaggtcaaaaattgtgtcttggtgacagtcattgcaacttggaatttacagccataactgcagataagattatgtcattaactaactgttataaggaatctttcactgcgcaaccagcagatatgcagactggaattaaaaaatgctcagctgatgaaattggagaatgtacaacacttgaagacaagacatggccgatcgtattctgtggtggcaaatattactactctgatagcaaagagcatgccaaggacggttctatcaacaactattgtttaaccaacaaatgctctgaacaacgttttccaatacatgaaaattggtttaaaaaatgtaattgggataagacccacaaagaatttagcactatgagacaaataaactataatgatataacttcttatagaaaagcaatagaatctgagataggaacagatttgatgacacaccattataagcccacaaagaaccttccgcatgttgtgccaaggtatcatagtatagatgtacaaggtacagaatcaacagagggtattatcaatggtttcatacaaaatacaatacctgctattagtggtctaggtgtcggttatcatctgaatttcaaaggcaatcagttatttgacatagttatttttgtgaaaaaggctgtatataaagcacagtaccagaaagcatacaccacaggtcccagtatatccataaatattgaacacaatgaaagatgcacaggccactgccccgaaaagattcctgcaaaagaaggttggctaacattttctaaagaacatactagttcttggggatgtgaagaatacggctgtcttgctatagatacaggctgtctatatggttcttgtcaagatgtcatacgcccagaattagatgtttataagaagattggcagtgaagcatcactgatagaaatatgcataactttgcctcatgaaacttattgcaatgatatggatatattagaaccgattataggtgataaattaagtgcatcctttcagaatacgcagactaaccaacttccgactcttatagcttataaaaaagggaaaatatacacaggtcaaatcaatgatattggaaatacagcattgcagtgcggctcaatccaagtaattaatgggtcaactatcggaactggcagccccaaattcgattatatatgccatgctatgagaaggaaagatgttattgtaaggaagtgtttcaatgacaattatcagtcatgcactaggttagaaaaacggaatgacttgaccccttatagaaaaggcgatgtcattgaagtatcaaaaacaggatcaaacatgggccaaatgacatttaaaatagaactaggtgatatcaactataaaatattcactaaatcaatagatcttcaaatgtctggcatttgtgctgggtgtattgactgtgctgaaggtatttcatgctctataaatgctgaagtgtcggccgaaacagtctgccattgtaaaacaaactgtgaagattttataaataatatagtgttttcaccacaaatcaagaattacaatattaaagttcactgtaaatctaaagttgaaaagataatagcgcatatctgtgggagagacatcgatttacaattaactgttaaaccatacaatcagaagatagatttgtcgcagttagatgaatcaaattacataaaggaagaggatctccagtgcgggacatggttatgtaaagtgcaaaaagagggggttgatattatattcaaaggattattttcaggtttagggagatactggaccatattgatttattcaattataggtgtggtaataattgtgatattagtttatatcctgttgcccataggtcggcttttaaaagcattcctaatcagacatgaaatagaatatgccatggagcaaaaaatcaagtaggtaccacaacggactacatctacatttgatccggaggcagcatatgtggcatttgaagctagatacggacaaatgctcaatgctggtgttgttagagtcttcttcctcaaccaaaagaaggccaaagatgtcttacgtaagacatcgcggcccatggttgaccttacttttggtggggtccaatttgcaatggttaataaccatttcccacaattccagtcgaatccagtgccggacaacggtcttaccctgcaccgtctgtcaggatacctagctcgctgggccttcacccagatgcgatcacctattaagcaagctgagtttagggccactgtggtggtgcctttggcagaggtgaagggttgtacttggaatgatggtgacgcgatgtacctggggtttgctgccggtgctgagatgtttctgcaaacattcactttcttccctctagtgattgagatgcatagggtcctcaaggatggcatggacgtcaacttcatgaagaaagtccttcggcagagatatggccagaagactgctgaacagtggatgcgtgaagaaatagttgctgtaagagcagcttttgaagctgtaggaactttggcctgggccaggactggattctccccagcagcaagagacttcttgcgccaatttggaattgacatatag
>09_Brazil_RO_ColoradodoOeste_2023-03-02
ctcaaccaatatcgaaataggatattgcactgccgtgaacctgaaatagcaaaagatatatggcgtgatctattgaatgatcgacacaactacttttctcgagaattttgcagagctgcaaaccttgagtatagaaatgatgttcctgctgaggatatttgtgctgaagtccttgatggttacaaagcaaggaaagtgcgcttttgcacacctgataattacttactacacgacgggaaaatgtatataatagatttcaaagtgtctgtggatgatcggtcttccagaattacaagagagaaatacaatgaaatttttggagaagtgttcaacccagaaggtgtggactttgaaatcgttattatcaggttggatccttcaaatatggctatacatgttgactctcgagatttcatgaatacaatcggaccaatcacgctaaacattagtatgcaatggttttttgatatgaaagacttcttatttggcaaattccgggatgatgataaattccatgctataataagccaaggagaattcacaatgacattgccatggatcgaagaagatactccagaattgcttgcccatcctatatacaatgagttcatgaattcaatgccagagtcagaacaggccctgttcaaagaagcattggaattcaaatcattcggagcagaaaaatggaatattttcttaaagggagtgatgtctaagtatggtgaatattataaagaatttaccaaaggacatgcccaatccatattcttggcaacaggggactaccccaaaccagataaggaccaaatttcagctggctggcgagagatggtaagtagagtgagctctgaacgtgacatgtcaaatgacataaatcaggaaaaaccaagcatacattttatatgggcacaaaatgactcaagtagcaataataacatacaaaaattaatcaaactatccaaatcattgcaagccatgagtggaacaggaagctatataagtgccttcaaatcattaggaagattgatggatatatcatcagacatcaaaaagtatgagtcattctgcggaaaattaaaatctttggcaaggtctagcgtaaagaaactcgacaggaaaatagaaccggtacaaattggaacagcaactgtcttatgggaacaacaatttaaattagatacggatgtcataaaaagagaagacagaatacatttaatgaaagattatttcggaattggtaaacacaagtctttttcaaaaaagctaaacaatgacataaataccgataagcctaaaatattgaattttgacaatgacgatatagttaggaaatgcaaagataaatataatcaagtcacacataacttgtctcaagttaatgaattagacaagattggaaattacctagagcatttttcagctaaaattagtgcctgcagtgtagaaatgtgggactttatatataatacgactaaaactaagtactggcaatgcatcaacgactactctaccctaatgaaaaacatgctagctgtttcccaatataataggcacaatacctttaggattgtctcatgtgcaaataacaatgtatttggcttagtgatgccaagctcagacataaaaacaaaaaaagcaacattagtctatgcaataatagctctccacaatgaggagacagagatagcagaacttggttcactctattccactttcaagacaacaacaggctatatttcaatatcgaaagcttttaggctagataaagaaaggtgccagcgcatagtgtcctctccaggcttatttcttatgacaagctgtctattattcaatggtaataagagtctagagtttgataagttactaggcttttcattttttacatcaatatcgattacaaaagctatgctctctcttactgagccttcacgctatatgatcatgaattcattggcagtttctagccatgtaaaagagtatatatctgaaaaattttctccttatacaaaaacagcattttctgtagtgatgacagatttgattaaaaaaggttgctattcagcatatgaacagaggaaaaaggtccaaataagggatataaagttaacagactacgatataacacagaaaggggtagattccaaaagagatcttaaatccatttggttcccgggaaaggtaaatttaaaagaatacttgaaccagatttatttaccattttattttaattccaaaggattgcatgaaaagcatcatgttttaatagatttggctaaaacagtgctagaaatcgaaaaagagcaaagagaatcattacccgagccatggtcagagatacctgctaagcagactgtcaacttaaacattttgatttactcaattgcaaggaatttgaacttagatacttcaagacataattttgtgaggagccgggtggaaaatgcaaataactttaacagatctataacaacaatatccacctttaccagctcgaaatcatgcattaaaattggtgattttgaggaagagaaaaagaagaaaacaaaaaatgatgcaaagaaactagcaaaagatatttctaaattaactatagccaacccagcattcttagatgaaatcacaaatgaacatgagataagacactcaacttacgaggatttgaaacaatctatcccagattacacagactatatgtctgtaaaagtttttgatagactatatgagaagattactactaacgaaataagtgataaagaaacagtcaagttgattctagagactatgaagaagcataaaatattttactttggattcttcaacaaaggacaaaaaacagctaaagatagagaaatatttttaggtgaattcgaggcaaaaatgtgcctgtaccttgttgaaagaatagccaaagagagatgcaaattaaacccagaagaaatgataagcgaaccaggcgactctaagttacgagtattggaaaagcaatcagaagatgaaattaggtatatcagcaacacaataaagacattgggaaatgccatagaaaacctgcaatccgggtctttaaattgggcagatatatgtgaaagtaaggcacgagggcttaaaatagaaataaatgctgatatgtctaaatggagtgcccaagatgtgcttttcaagtatttctggctgatagtacttgatcctatcttatatcctgctgagaggaagagaataatttattttctatgtaattacatgcaaaaaaggcttataatgcctgatgaattgctcactacgatattggaccagagggttccttattcaaatgatataattggggtgatgacaaacaattatagatccaacacagtagaaataaagcgaaactggcttcaaggcaatttaaattatacaagtagttacttgcacagctgtagtatgtctgtatataaagatataataagggaagcagcaacattattagagggggaagcccttgtgaattcaatggtacattctgatgataaccaaacatccatatgtatggtgcaaaacaagttgccagatgacaatgtaattgaattttgcatcaagatattcgagaaaatatgtttaacttttggaaatcaggcaaacatgaaaaagacatacctaaccaatttcatcaaggaattcgtttctttatttaatatacatggggagccattctctatatacgggaggtttttgcttacagcagtaggggactgtgcctatctggggccttatgaagatttagcaagtaggctatctgcaacacaaaccgctataaagcatggctgcccaccatcactggcatgggtatccattgctttgaatcactggataactcacaccacgtataatatgttacctggccaaaataatgacccattaccattcttccctaccaacaatagaaatgaaataccagtggagatgtgcggaatactagaaagtgacttatcaacaattgcactaaccggtttagaagcgggaaatgtcacgtttctaacaaatatagcaagaaaactatcatctccaatcttgcaaagagaaagtatccaagaccaatacaattctatagaaaaatgggacctaagtaggttatcacagattgacattctgaggcttaaaatgcttaggtacatatctcttgatagttcggtcacatctgatgatggtatgggggagaccagtgaaatgagatcgcgatcgcttttaacacctcgtaaattcacaacaagtgggtcactcaatagacttaaatcgtataaagattttcaaaatataataacagatgaggataagacaaacgagctatttgagaatttcattaggcatccagagttattggtcacaaaaggcgaaacatttgaagaatttgtcaatacaatattatttaggtataattcaaagaaattcaaagaatctctgtcgatacaaaatccagcacaactctttattgagcaaatattattttccaacaaaccaataattgattacactagcatacatgataagatttttggattgcaagatatgccaggaatcgaagaactagatacaatcataggccgcaaaacatttgttgaaagttatgtccagattgtagatgatttaagcaacttaacactggatattaatgatgtcaagactatatttgccttctgtctcatgaatgatccactactaattacatctgctaataacataataatgtctgttaaagggcatagccaagaaagaataggacaatcagcatgcaaaatgccagaggtcaggagtctgaagcttatacattattcgccagcagttgttttgagagcctatgtgagagggccaacaaatgtgccaaatgtagatatagacgagcttgcgagggatctatctcatctggaagatttcatacaaagcacaaaactcagagagaatatgagagagagaatagaaataaatgagaaacggcatttaggaagagatttcaagtttgaaatcaaagaattgactagattttaccaagtgtgttatgattatataaaatctacagaacataaaattaaggtattcatattgccatacaaagttttcacatcaattgaattctgtggcgcactgacagggaacttaataaatgacaaattgtggtatataacacattacttaaaaaatatagtgtccactacacacaaggcacaaatttcgtcctcacctgaattggaattgcaaatagctgatgaagcactgaggctaatagcacactttgccgatactttcttggcatctgaatcaagaattcaatttctgaaaaaggttatcgaagaattcacatacaaagggatacctgtaaaacatttatattccaaaataaagaattccaagttaagggtcaaattcttagggatccttttgtggttggatgacctaacacaaaatgatttggataagtttgatgcagataaatcagacgaaaagattatatggaataactggcaggtatcaagagatatgaacactggaccaatagatttgatgataagtggctattccaggcaactgcggatcacaggggaagatgataaattgattgctgctgaattgcaggtcactagattgtcagaagatttgatttacagacacggccaggcaatgttaaataaaccgcacggattgaagcttgaaaagatgcagcctgtaactgagatgtctaaacaactacattatatcgttttccagcagaggtcaagaaagcgatacttctattctatattgcccacccaaataattgaagatcataattctagaatcgaatcatctaggttaaacagagattcaaaatgggttcctgtgtgtcctgttgcagtatcaaaactctatcagcaaggacgacctatactttccaaggttaagaatctgaatatgcagactcattcactttctagaatacaggttaatgtggatgaatatgccattacaagaagagcgcattttcagaagatgcctttctttgaaggaccatccatcccttctggtggcatggatctatcagagttaatgaaatccacatccttattgagcttaaattatgacaatataaaaaatgcttctttattggatatgtctagagtattcaagtgcaatggcagtgaaaatgaccaaatggcttttgagttcctgtcagatgaaattctagagcaagacgtagttgaagaaatagaatgcaatcctatattttctatcagttatacaaaaagaggagaatccaatatgacttataaaaatgctttccacaaagctttaatctcagaatgtgacaaatttgaagaagcattcgactttcttgacatggggttttgctcgaacgagaaccttagtattttagaggaaatacattggattatcagttatttgaagacgaatcagtggtccacagaactagacaattgtattcatatgtgtatgtataggaatgggtatgatgcagagtatcatagatttgatataccttctaaattcctcaaagacccgataaaccgaacagtaaattggacagaggttattgaatttatactattaattgaagatttccaaacaaagattgagccatggtcgagtatgaagtcacatttctgttcaaaagcacacagtgtagcattagagtgcatgaaaagcgagaaaagatcactggcagaatttgtaaatttaataattatctcaatggttctgagcgttgtctacgggcatcctctttcaacaagtcaaattggtgaccgctgttttgctggtggtaacctcttcaaggagatgaacttgagtgtaggacttggcgaaatatgtgttaaagatgacatatctattgttaaaagtactactgtttttagtaagaatagaccagctcttgaggcaaccacaaaattttatagatcttttattgtgaaagactggtctgaatgcaatccagtgctagataaatttggaaattttatggttttaagtgttgatgataatggccatataatacctaaaatgtacacatgtagagcagcatgtgatattagattaaacaaagataatgctgaaataatattatcgtcaacaaagctcaaccacttcgaaattgtcggaacaacttcgacatcaggctggttcaaaaacacaataacaaacaatttggaacacacatgcgaacatgtgaccgtaaattgtggtcagaaatcagtaaaattccatgcatgttttagacaacataggggttgtataagattctttaaagggacctatatgccatactcaatgattgaagcaatgtgtgttaacatagagctaataattctgacattgtatatctttgctgcaattatatttgcattaatcataacaaagagttatgtggcatacctgctcctgccgttattttatccagtgacatggttttacggaaaggtttataaaaagattaattcctgcccaaattgtctacttgcatctcatcctttcaccagctgccctaaaatctgtatatgcggttctagatttagttgcacagaagctcttaaggtgcatagaatgggtaaggactgtttaggttataaatctctaagcaaagctagacagatgtgtaaatcgaaaagctggtcctttacagcagctatattaactggattaatattgatggaatttatctcaccaattgcaggagagagaatgtataagcttgaggagttagctgatgagtttataaagctaacagagcaagtaaatattttagaaagagaaatggaagtcttgaagcagtcaataattgttatgtttgcaatcattttggtattgttgctttttgaaaatatgatattcaaccgacttttcagcactttttatcgttcttgctccatgtgtggtttgatacattatagaccaggactcaagattgatttaaccaaaactaatagatgcggtagttgcatctgtggattcaatgagcagcaatcatctggttttgaatatgaaatatttctgaaggatatgcatatccagaaagagtcatgcaaatttagtccaagagtaaaccactttaggaatattaaagctttattatttgcacttgtaatctgtgctactatatatacagtttatgcagatgaagattgcttgtctaaagacattaaaataacatatcaagagttgcataattgcataggcccaaagataatgggcgacacttgtgtatcaaagaatgaattgtattctgatttatcctcaaaaaatctagtcacagaatatgataaaaaatattttgaacctgatactgtaaatgatcaattcaacaaaatagagtttgcccaagatgcacatagaatgatactattagaaagaatactttacaagacagaatgtgaaatgctaagcttaaaaaagaacagtggaccttataatgttgcctggcgcacatatttaaaaaatcataatatagacctatgcagtaggcacaactataaaatgatatgtcagtgtattaatacacactctatgtgtaaaaatacagatatagattacaacaaagagattgaaacatattataaaagcaatgctgcagcctatagagctgacctgaataccataatggacacattaaaaacggcattcagagggcttacaaaggtcctaattgaaaattatatagaaaaagatgactctgatgctcttaaggctttattcagtaatattactgattctgtccaggacaattatcagatgattggaatattgaaatttgccagtaagctattagatattaaccttggtagatccacccgctcagctcatcattctataatgacaaacgaaattcccaaatctaatccttttactgattacagttattccaatgtgaacataaaggagtgcatgtcaccagagagcttgaaatgttttaagaagagagacagtacaccgcacacaaatcacctgctttgcaagatagacagcaaatataaagcatttgactggccagagatagaaacaattcaaaaaggtcaaaaattgtgtcttggtgacagtcattgcaacttggaatttacagccataactgcagataagattatgtcattaactaactgttataaggaatctttcactgcgcaaccagcagatatgcagactggaattaaaaaatgctcagctgatgaaattggagaatgtacaacacttgaagacaagacatggccgatcgtattctgtggtggcaaatattactactctgatagcaaagagcatgccaaggacggttctatcaacaactattgtttaaccaacaaatgctctgaacaacgttttccaatacatgaaaattggtttaaaaaatgtaattgggataagacccacaaagaatttagcactatgagacaaataaactataatgatataacttcttatagaaaagcaatagaatctgagataggaacagatttgatgacacaccattataagcccacaaagaaccttccgcatgttgtgccaaggtatcatagtatagatgtacaaggtacagaatcaacagagggtattatcaatggtttcatacaaaatacaatacctgctattagtggtctaggtgtcggttatcatctgaatttcaaaggcaatcagttatttgacatagttatttttgtgaaaaaggctgtatataaagcacagtaccagaaagcatacaccacaggtcccagtatatccataaatattgaacacaatgaaagatgcacaggccactgccccgaaaagattcctgcaaaagaaggttggctaacattttctaaagaacatactagttcttggggatgtgaagaatacggctgtcttgctatagatacaggctgtctatatggttcttgtcaagatgtcatacgcccagaattagatgtttataagaagattggcagtgaagcatcactgatagaaatatgcataactttgcctcatgaaacttattgcaatgatatggatatattagaaccgattataggtgataaattaagtgcatcctttcagaatacgcagactaaccaacttccgactcttatagcttataaaaaagggaaaatatacacaggtcaaatcaatgatattggaaatacagcattgcagtgcggctcaatccaagtaattaatgggtcaactatcggaactggcagccccaaattcgattatatatgccatgctatgagaaggaaagatgttattgtaaggaagtgtttcaatgacaattatcagtcatgcactaggttagaaaaacggaatgacttgaccccttatagaaaaggcgatgtcattgaagtatcaaaaacaggatcaaacatgggccaaatgacatttaaaatagaactaggtgatatcaactataaaatattcactaaatcaatagatcttcaaatgtctggcatttgtgctgggtgtattgactgtgctgaaggtatttcatgctctataaatgctgaagtgtcggccgaaacagtctgccattgtaaaacaaactgtgaagattttataaataatatagtgttttcaccacaaatcaagaattacaatattaaagttcactgtaaatctaaagttgaaaagataatagcgcatatctgtgggagagacatcgatttacaattaactgttaaaccatacaatcagaagatagatttgtcgcagttagatgaatcaaattacataaaggaagaggatctccagtgcgggacatggttatgtaaagtgcaaaaagagggggttgatattatattcaaaggattattttcaggtttagggagatactggaccatattgatttattcaattataggtgtggtaataattgtgatattagtttatatcctgttgcccataggtcggcttttaaaagcattcctaatcagacatgaaatagaatatgccatggagcaaaaaatcaagtaggtaccacaacggactacatctacatttgatccggaggcagcatatgtggcatttgaagctagatacggacaagtgctcaatgctggtgttgttagagtcttcttcctcaaccaaaagaaggccaaagatgtcttacgtaagacatcgcggcccatggttgaccttacttttggtggggtccaatttgcaatggttaataaccatttcccacaattccagtcgaatccagtgccggacaacggtcttaccctgcaccgtctgtcaggatacctagctcgctgggccttcacccagatgcgatcacctattaagcaagctgagtttagggccactgtggtggtgcctttggcagaggtgaagggttgtacttggaatgatggtgacgcgatgtacctggggtttgctgccggtgctgagatgtttctgcaaacattcactttcttccctctagtgattgagatgcatagggtcctcaaggatggcatggacgtcaacttcatgaagaaagtccttcggcagagatatggccagaagactgctgaacagtggatgcgtgaagaaatagttgctgtaagagcagcttttgaagctgtaggaactttggcctgggccaggactggattctccccagcagcaagagacttcttgcgccaatttggaattgacatatag
>0545_Brazil_AC_RioBranco_2023-03-13
ctcaaccaatatcgaaataggatattgcactgccgtgaacctgaaatagcaaaagatatatggcgtgatctattgaatgatcgacacaactacttttctcgagaattttgcagagctgcaaaccttgagtatagaaatgatgttcctgctgaggatatttgtgctgaagtccttgatggttacaaagcaaggaaagtgcgcttttgcacacctgataattacttactacacgacgggaaaatgtatataatagatttcaaagtgtctgtggatgatcggtcttccagaattacaagagagaaatacaatgaaatttttggagaagtgttcaacccagaaggtgtggactttgaaatcgttattatcaggttggatccttcaaatatggctatacatgttgactctcgagatttcatgaatacaatcggaccaatcacgctaaacattagtatgcaatggttttttgatatgaaagacttcttatttggcaaattccgggatgatgataaattccatgctataataagccaaggagaattcacaatgacattgccatggatcgaagaagatactccagaattgcttgcccatcctatatacaatgagttcatgaattcaatgccagagtcagaacaggccctgttcaaagaagcattggaattcaaatcattcggagcagaaaaatggaatattttcttaaagggagtgatgtctaagtatggtgaatattataaagaatttaccaaaggacatgcccaatccatattcttggcaacaggggactaccccaaaccagataaggaccaaatttcagctggctggcgagagatggtaagtagagtgagctctgaacgtgacatgtcaaatgacataaatcaggaaaaaccaagcatacattttatatgggcacaaaatgactcaagtagcaataataacatacaaaaattaatcaaactatccaaatcattgcaagccatgagtggaacaggaagctatataagtgccttcaaatcattaggaagattgatggatatatcatcagacatcaaaaagtatgagtcattctgcggaaaattaaaatctttggcaaggtctagcgtaaagaaactcgacaggaaaatagaaccggtacaaattggaacagcaactgtcttatgggaacaacaatttaaattagatacggatgtcataaaaagagaagacagaatacatttaatgaaagattatttcggaattggtaaacacaagtctttttcaaaaaagctaaacaatgacataaataccgataagcctaaaatattgaattttgacaatgacgatatagttaggaaatgcaaagataaatataatcaagtcacacataacttgtctcaagttaatgaattagacaagattggaaattacctagagcatttttcagctaaaattagtgcctgcagtgtagaaatgtgggactttatatataatacgactaaaactaagtactggcaatgcatcaacgactactctaccctaatgaaaaacatgctagctgtttcccaatataataggcacaatacctttaggattgtctcatgtgcaaataacaatgtatttggcttagtgatgccaagctcagacataaaaacaaaaaaagcaacattagtctatgcaataatagctctccacaatgaggagacagagatagcagaacttggttcactctattccactttcaagacaacaacaggctatatttcaatatcgaaagcttttaggctagataaagaaaggtgccagcgcatagtgtcctctccaggcttatttcttatgacaagctgtctattattcaatggtaataagagtctagagtttgataagttactaggcttttcattttttacatcaatatcgattacaaaagctatgctctctcttactgagccttcacgctatatgatcatgaattcattggcagtttctagccatgtaaaagagtatatatctgaaaaattttctccttatacaaaaacagcattttctgtagtgatgacagatttgattaaaaaaggttgctattcagcatatgaacagaggaaaaaggtccaaataagggatataaagttaacagactacgatataacacagaaaggggtagattccaaaagagatcttaaatccatttggttcccgggaaaggtaaatttaaaagaatacttgaaccagatttatttaccattttattttaattccaaaggattgcatgaaaagcatcatgttttaatagatttggctaaaacagtgctagaaatcgaaaaagagcaaagagaatcattacccgagccatggtcagagatacctgctaagcagactgtcaacttaaacattttgatttactcaattgcaaggaatttgaacttagatacttcaagacataattttgtgaggagccgggtggaaaatgcaaataactttaacagatctataacaacaatatccacctttaccagctcgaaatcatgcattaaaattggtgattttgaggaagagaaaaagaagaaaacaaaaaatgatgcaaagaaactagcaaaagatatttctaaattaactatagccaacccagcattcttagatgaaatcacaaatgaacatgagataagacactcaacttacgaggatttgaaacaatctatcccagattacacagactatatgtctgtaaaagtttttgatagactatatgagaagattactactaacgaaataagtgataaagaaacagtcaagttgattctagagactatgaagaagcataaaatattttactttggattcttcaacaaaggacaaaaaacagctaaagatagagaaatatttttaggtgaattcgaggcaaaaatgtgcctgtaccttgttgaaagaatagccaaagagagatgcaaattaaacccagaagaaatgataagcgaaccaggcgactctaagttacgagtattggaaaagcaatcagaagatgaaattaggtatatcagcaacacaataaagacattgggaaatgccatagaaaacctgcaatccgggtctttaaattgggcagatatatgtgaaagtaaggcacgagggcttaaaatagaaataaatgctgatatgtctaaatggagtgcccaagatgtgcttttcaagtatttctggctgatagtacttgatcctatcttatatcctgctgagaggaagagaataatttattttctatgtaattacatgcaaaaaaggcttataatgcctgatgaattgctcactacgatattggaccagagggttccttattcaaatgatataattggggtgatgacaaacaattatagatccaatacagtagaaataaagcgaaactggcttcaaggcaatttaaattatacaagtagttacttgcacagctgtagtatgtctgtatataaagatataataagggaagcagcaacattattagagggggaagcccttgtgaattcaatggtacattctgatgataaccaaacatccatatgtatggtgcaaaacaagttgccagatgacaatgtaattgaattttgcatcaagatattcgagaaaatatgtttaacttttggaaatcaggcaaacatgaaaaagacatacctaaccaatttcatcaaggaattcgtttctttatttaatatacatggggagccattctctatatacgggaggtttttgcttacagcagtaggggactgtgcctatctggggccttatgaagatttagcaagtaggctatctgcaacacaaaccgctataaagcatggctgcccaccatcactggcatgggtatccattgctttgaatcactggataactcacaccacgtataatatgttacctggccaaaataatgacccattaccattcttccctaccaataatagaaatgaaataccagtggagatgtgcggaatactagaaagtgacttatcaacaattgcactaaccggtttagaagcgggaaatgtcacgtttctaacaaatatagcaagaaaactatcatctccaatcttgcaaagagaaagtatccaagaccaatacaattctatagaaaaatgggacctaagtaggttatcacagattgacattctgaggcttaaaatgcttaggtacatatctcttgatagttcggtcacatctgatgatggtatgggggagaccagtgaaatgagatcgcgatcgcttttaacacctcgtaaattcacaacaagtgggtcactcaatagacttaaatcgtataaagattttcaaaatataataacagatgaggataagacaaacgagctatttgagaatttcattaggcatccagagttattggtcacaaaaggcgaaacatttgaagaatttgtcaatacaatattatttaggtataattcaaagaaattcaaagaatctctgtcgatacaaaatccagcacaactctttattgagcaaatattattttccaacaaaccaataattgattacactagcatacatgataagatttttggattgcaagatatgccaggaatcgaagaactagatacaatcataggccgcaaaacatttgttgaaagttatgtccagattgtagatgatttaagcaacttaacactggatattaatgatgtcaagactatatttgccttctgtctcatgaatgatccactactaattacatctgctaataacataataatgtctgttaaagggcatagccaagaaagaataggacaatcagcatgcaaaatgccagaggtcaggagtctgaagcttatacattattcgccagcagttgttttgagagcctatgtgagagggccaacaaatgtgccaaatgtagatatagacgagcttgcgagggatctatctcatctggaagatttcatacaaagcacaaaactcagagagaatatgagagagagaatagaaataaatgagaaacggcatttaggaagagatttcaagtttgaaatcaaagaattgactagattttaccaagtgtgttatgattatataaaatctacagaacataaaattaaggtattcatattgccatacaaagttttcacatcaattgaattctgtggcgcactgacagggaacttaataaatgacaaattgtggtatataacacattacttaaaaaatatagtgtccactacacacaaggcacaaatttcgtcctcacctgaattggaattgcaaatagctgatgaagcactgaggctaatagcacactttgccgatactttcttggcatctgaatcaagaattcaatttctgaaaaaggttatcgaagaattcacatacaaagggatacctgtaaaacatttatattccaaaataaagaattccaagttaagggtcaaattcttagggatccttttgtggttggatgacctaacacaaaatgatttggataagtttgatgcagataaatcagacgaaaagattatatggaataactggcaggtatcaagagatatgaacactggaccaatagatttgatgataagtggctattccaggcaactgcggatcacaggggaagatgataaattgattgctgctgaattgcaggtcactagattgtcagaagatttgatttacagacacggccaggcaatgttaaataaaccgcacggattgaagcttgaaaagatgcagcctgtaactgagatgtctaaacaactacattatatcgttttccagcagaggtcaagaaagcggtacttctattctatattgcccacccaaataattgaagatcataattctagaatcgaatcatctaggttaaacagagattcaaaatgggttcctgtgtgtcctgttgcagtatcaaaactctatcagcaaggacgacctatactttccaaggttaagaatctgaatatgcagactcattcactttctagaatacaggttaatgtggatgaatatgccattacaagaagagcgcattttcagaagatgcctttctttgaaggaccatccatcccttctggtggcatggatctatcagagttaatgaaatccacatccttattgagcttaaattatgacaatataaaaaatgcttctttattggatatgtctagagtattcaagtgcaatggcagtgaaaatgaccaaatggcttttgagttcctgtcagatgaaattctagagcaagacgtagttgaagaaatagaatgcaatcctatattttctatcagttatacaaaaagaggagaatccaatatgacttataaaaatgctttccacaaagctttaatctcagaatgtgacaaatttgaagaagcattcgactttcttgacatggggttttgctcgaacgagaaccttagtattttagaggaaatacattggattatcagttatttgaagacgaatcagtggtccacagaactagacaattgtattcatatgtgtatgtataggaatgggtatgatgcagagtatcatagatttgatataccttctaaattcctcaaagacccgataaaccgaacagtaaattggacagaggttattgaatttatactattaattgaagatttccaaacaaagattgagccatggtcgagtatgaagtcacatttctgttcaaaagcacacagtgtagcattagagtgcatgaaaagcgagaaaagatcactggcagaatttgtaaatttaataattatctcaatggttctgagcgttgcctacgggcatcctctttcaacaagtcaaattggtgaccgctgttttgctggtggtaacctcttcaaggagatgaacttgagtgtaggacttggcgaaatatgtgttaaagatgacatatctattgttaaaagtactactgtttttagtaagaatagaccaactcttgaggcaaccacaaaattttatagatcttttattgtgaaagactggtctgaatgcaatccagtgctagataaatttggaaattttatggttttaagtgttgatgataatggccatataatacctaaaatgtacacatgtagagcagcatgtgatattagattaaacaaagataatgctgaaataatattatcgtcaacaaagctcaaccacttcgaaattgtcggaacaacttcgacatcaggctggttcaaaaacacaataacaaacaatttggaacacacatgcgaacatgtgactgtaaattgtggtcagaaatcagtaaaattccatgcatgttttagacaacataggggttgtataagattctttaaagggacatatatgccatactcaatgattgaagcaatgtgtgttaacatagagctaataattctgacattgtatatctttgctgcaattatatttgcattaatcataacaaagagttatgtggcatacctgctcctgccgttattttatccagtgacatggttttacggaaaggtttataaaaagattaattcctgcccaaattgtctacttgcatctcatcctttcaccagctgccctaaaatctgtatatgcggttctagatttagttgcacagaagctcttaaggtgcatagaatgggtaaggactgtttaggttataaatctctaagcaaagctagacagatgtgtaaatcgaaaagctggtcctttacagcagctatattaactggattaatattgatggaatttatctcaccaattgcaggagagagaatgtataagcttgaggagttagctgatgagtttataaagctaacagagcaagtaaatattttagaaagagaaatggaagtcttgaagcagtcaataattgttatgtttgcaatcattttggtattgttgctttttgaaaatatgatattcaaccgacttttcagcactttttatcgttcttgctccatgtgtggtttgatacattatagaccaggactcaagattgatttaaccaaaactaatagatgcggtagttgcatctgtggattcaatgagcagcaatcatctggttttgaatatgaaatatttctgaaggatatgcatatccagaaagagtcatgcaaatttagtccaagagtaaaccactttaggaatattaaagctttattatttgcacttgtaatctgtgctactatatatacagtttatgcagatgaagattgcttgtctaaagacattaaaataacatatcaagagttgcataattgcataggcccaaagataatgggcgacacttgtgtatcaaagaatgaattgtattctgatttatcctcaaaaaatctagtcacagaatatgataaaaaatattttgaacctgatactgtaaatgatcaattcaacaaaatagagtttgcccaagatgcacatagaatgatactattagaaagaatactttacaagacagaatgtgaaatgctaagcttaaaaaagaacagtggaccttataatgttgcctggcgcacatatttaaaaaatcataatatagacctatgcagtaggcacaactataaaatgatatgtcagtgtattaatacacactctatgtgtaaaaatacagatatagattacaacaaagagattgaaacatattataaaagcaatgctgcagcctatagagctgacctgaataccataatggacacattaaaaacggcattcagagggcttacaaaggtcctaattgaaaattatatagaaaaagatgactctgatgctcttaaggctttattcagtaatattactgattctgtccaggacaattatcagatgattggaatattgaaatttgccagtaagctattagatattaaccttggtagatccacccgctcagctcatcattctataatgacaaacgaaattcccaaatctaatccttttactgattacagttattccaatgtgaacataaaggagtgcatgtcaccagagagcttgaaatgttttaagaaaagagacagtacaccgcacacaaatcacctgctttgcaagatagacagcaaatataaagcatttgactggccagagatagaaacaattcaaaaaggtcaaaaattgtgtcttggtgacagtcattgcaacttggaatttacagccataactgcagataagattatgtcattaactaactgttataaggaatctttcactgcgcaaccagcagatatgcagactggaattaaaaaatgctcagctgatgaaattggagaatgtacaacacttgaagacaagacatggccgatcgtattctgtggtggcaaatattactactctgatagcaaagagcatgccaaggacggttctatcaacaactattgtttaaccaacaaatgctctgaacaacgttttccaatacatgaaaattggtttaaaaaatgtaattgggataagacccacaaagaatttagcactatgagacaaataaactataatgatataacttcttatagaaaagcaatagaatctgagataggaacagatttgatgacacaccattataagcccacaaagaaccttccgcatgttgtgccaaggtatcatagtatagatgtacaaggtacagaatcaacagagggtattatcaatggtttcatacaaaatacaatacctgctattagtggtctaggtgtcggttatcatctgaatttcaaaggcaatcagttatttgacatagttatttttgtgaaaaaggctgtatataaagcacagtaccagaaagcatacaccacaggtcccagtatatccataaatattgaacacaatgaaagatgcacaggccactgccccgaaaagattcctgcaaaagaaggttggctaacattttctaaagaacatactagttcttggggatgtgaagaatacggctgtcttgctatagatacaggctgtctatatggttcttgtcaagatgtcatacgcccagaattagatgtttataagaagattggcagtgaagcatcactgatagaaatatgcataactttgcctcatgaaacttattgcaatgatatggatatattagaaccgattataggtgataaattaagtgcatcctttcagaatacgcagactaaccaacttccgactcttatagcttataaaaaagggaaaatatacacaggtcaaatcaatgatattggaaatacagcattgcagtgcggctcaatccaagtaattaatgggtcaactatcggaactggcagccccaaattcgattatatatgccatgctatgagaaggaaagatgttattgtaaggaagtgtttcaatgacaattatcagtcatgcactaggttagaaaaacggaatgacttgaccccttatagaaaaggcgatgtcattgaagtatcaaaaacaggatcaaacatgggccaaatgacatttaaaatagaactaggtgatatcaactataaaatattcactaaatcaatagatcttcaaatgtctggcatttgtgctgggtgtattgactgtgctgaaggtatttcatgctctataaatgctgaagtgtcggccgaaacagtctgccattgtaaaacaaactgtgaagattttataaataatatagtgttttcaccacaaatcaagaattacaatattaaagttcactgtaaatctaaagttgaaaagataatagcgcatatctgtgggagagacatcgatttacaattaactgttaaaccatacaatcagaagatagatttgtcgcagttagatgaatcaaattacataaaggaagaggatctccagtgcgggacatggttatgtaaagtgcaaaaagagggggttgatattatattcaaaggattattttcaggtttagggagatactggaccatattgatttattcaattataggtgtggtaataattgtgatattagtttatatcctgttgcccataggtcggcttttaaaagcattcctaatcagacatgaaatagaatatgccatggagcaaaaaatcaagtaggtaccacaacggactacatctacatttgatccggaggcagcatatgtggcatttgaagctagatacggacaagtgctcaatgctggtgttgttagagtcttcttcctcaaccaaaagaaggccaaagatgtcttacgtaagacatcgcggcccatggttgaccttacttttggtggggtccaatttgcaatggttaataaccatttcccacaattccagtcgaatccagtgccggacaacggtcttaccctgcaccgtctgtcaggatacctagctcgctgggccttcacccagatgcgatcacctattaagcaagctgagtttagggccactgtggtggtgcctttggcagaggtgaagggttgtacttggaatgatggtgacgcgatgtacctggggtttgctgccggtgctgagatgtttctgcaaacattcactttcttccctctagtgattgagatgcatagggtcctcaaggatggcatggacgtcaacttcatgaagaaagtccttcggcagagatatggccagaagactgctgaacagtggatgcgtgaagaaatagttgctgtaagagcagcttttgaagctgtaggaactttggcctgggccaggactggattctccccagcagcaagagacttcttgcgccaatttggaattgacatatag
>08_Brazil_RO_CostaMarques_2023-04-18
ctcaaccaatatcgaaataggatattgcactgccgtgaacctgaaatagcaaaagatatatggcgtgatctattgaatgatcgacacaactacttttctcgagaattttgcagagctgcaaaccttgagtatagaaatgatgttcctgctgaggatatttgtgctgaagtccttgatggttacaaagcaaggaaagtgcgcttttgcacacctgataattacttactacacgacgggaaaatgtatataatagatttcaaagtgtctgtggatgatcggtcttccagaattacaagagagaaatacaatgaaatttttggagaagtgttcaacccagaaggtgtggactttgaaatcgttattatcaggttggatccttcaaatatggctatacatgttgactctcgagatttcatgaatacaatcggaccaatcacgctaaacattagtatgcaatggttttttgatatgaaagacttcttatttggcaaattccgggatgatgataaattccatgctataataagccaaggagaattcacaatgacattgccatggatcgaagaagatactccagaattgcttgcccatcctatatacaatgagttcatgaattcaatgccagagtcagaacaggccctgttcaaagaagcattggaattcaaatcattcggagcagaaaaatggaatattttcttaaagggagtgatgtctaagtatggtgaatattataaagaatttaccaaaggacatgcccaatccatattcttggcaacaggggactaccccaaaccagataaggaccaaatttcagctggctggcgagagatggtaagtagagtgagctctgaacgtgacatgtcaaatgacataaatcaggaaaaaccaagcatacattttatatgggcacaaaatgactcaagtagcaataataacatacaaaaattaatcaaactatccaaatcattgcaagccatgagtggaacaggaagctatataagtgccttcaaatcattaggaagattgatggatatatcatcagacatcaaaaagtatgagtcattctgcggaaaattaaaatctttggcaaggtctagcgtaaagaaactcgacaggaaaatagaaccggtacaaattggaacagcaactgtcttatgggaacaacaatttaaattagatacggatgtcataaaaagagaagacagaatacatttaatgaaagattatttcggaattggtaaacacaagtctttttcaaaaaagctaaacaatgacataaataccgataagcctaaaatattgaattttgacaatgacgatatagttaggaaatgcaaagataaatacaatcaagtcacacataacttgtctcaagttaatgaattagacaagattggaaattacctagagcatttttcagctaaaattagtgcctgcagtgtagaaatgtgggactttatatataatacgactaaaactaagtactggcaatgcatcaacgactactctaccctaatgaaaaacatgctagctgtttcccaatataataggcacaatacctttaggattgtctcatgtgcaaataacaatgtatttggcttagtgatgccaagctcagacataaaaacaaaaaaagcaacattagtctatgcaataatagctctccacaatgaggagacagagatagcagaacttggttcactctattccactttcaagacaacaacaggctatatttcaatatcgaaagcttttaggctagataaagaaaggtgccagcgcatagtgtcctctccaggcttatttcttatgacaagctgtctattattcaatggtaataagagtctagagtttgataagttactaggcttttcattttttacatcaatatcgattacaaaagctatgctctctcttactgagccttcacgctatatgatcatgaattcattggcagtttctagccatgtaaaagagtatatatctgaaaaattttctccttatacaaaaacagcattttctgtagtgatgacagatttgattaaaaaaggttgctattcagcatatgaacagaggaaaaaggtccaaataagggatataaagttaacagactacgatataacacagaaaggggtagattccaaaagagatcttaaatccatttggttcccgggaaaggtaaatttaaaagaatacttgaaccagatttatttaccattttattttaattccaaaggattgcatgaaaagcatcatgttttaatagatttggctaaaacagtgctagaaatcgaaaaagagcaaagagaatcattacccgagccatggtcagagatacctgctaagcagactgtcaacttaaacattttgatttactcaattgcaaggaatttgaacttagatacttcaagacataattttgtgaggagccgggtggaaaatgcaaataactttaacagatctataacaacaatatccacctttaccagctcgaaatcatgcattaaaattggtgattttgaggaagagaaaaagaagaaaacaaaaaatgatgcaaagaaactagcaaaagatatttctaaattaactatagccaacccagcattcttagatgaaatcacaaatgaacatgagataagacactcaacttacgaggatttgaaacaatctatcccagattacacagactatatgtctgtaaaagtttttgatagactatatgagaagattactactaacgaaataagtgataaagaaacagtcaagttgattctagagactatgaagaagcataaaatattttactttggattcttcaacaaaggacaaaaaacagctaaagatagagaaatatttttaggtgaattcgaggcaaaaatgtgcctgtaccttgttgaaagaatagccaaagagagatgcaaattaaacccagaagaaatgataagcgaaccaggcgactctaagttacgagtattggaaaagcaatcagaagatgaaattaggtatatcagcaacacaataaagacattgggaaatgccatagaaaacctgcaatccgggtctttaaattgggcagatatatgtgaaagtaaggcacgagggcttaaaatagaaataaatgctgatatgtctaaatggagtgcccaagatgtgcttttcaagtatttctggctgatagtacttgatcctatcttatatcctgctgagaggaagagaataatttattttctatgtaattacatgcaaaaaaggcttataatgcctgatgaattgctcactacgatactggaccagagggttccttattcaaatgatataattggggtgatgacaaacaattatagatccaacacagtagaaataaagcgaaactggcttcaaggcaatttaaattatacaagtagttacttgcacagctgtagtatgtctgtatataaagatataataagggaagcagcaacattattagagggggaagcccttgtgaattcaatggtacattctgatgataaccaaacatccatatgtatggtgcaaaacaagttgccagatgacaatgtaattgaattttgcatcaagatattcgagaaaatatgtttaacttttggaaatcaggcaaacatgaaaaagacatacctaaccaatttcatcaaggaattcgtttctttatttaatatacatggggagccattctctatatacgggaggtttttgcttacagcagtaggggactgtgcctatctggggccttatgaagatttagcaagtaggctatctgcaacacaaaccgctataaagcatggctgcccaccatcactggcatgggtatccattgctttgaatcactggataactcacaccacgtataatatgttacctggccaaaataatgacccattaccattcttccctaccaacaatagaaatgaaataccagtggagatgtgcggaatactagaaagtgacttatcaacaattgcactaaccggtttagaagcgggaaatgtcacgtttctaacaaatatagcaagaaaactatcatctccaatcttgcaaagagaaagtatccaagaccaatacaattctatagaaaaatgggacctaagtaggttatcacagattgacattctgaggcttaaaatgcttaggtacatatctcttgatagttcggtcacatctgatgatggtatgggggagaccagtgaaatgagatcgcgatcgcttttaacacctcgtaaattcacaacaagtgggtcactcaatagacttaaatcgtataaagattttcaaaatataataacagatgaggataagacaaacgagctatttgagaatttcattaggcatccagagttattggtcacaaaaggcgaaacatttgaagaatttgtcaatacaatattatttaggtataattcaaagaaattcaaagaatctctgtcgatacaaaatccagcacaactctttattgagcaaatattattttccaacaaaccaataattgattacactagcatacatgataagatttttggattgcaagatatgccaggaatcgaagaactagatacaatcataggccgcaaaacatttgttgaaagttatgtccagattgtagatgatttaagcaacttaacactggatattaatgatgtcaagactatatttgccttctgtctcatgaatgatccactactaattacatctgctaataacataataatgtctgttaaagggcatagccaagaaagaataggacaatcagcatgcaaaatgccagaggtcaggagtctgaagcttatacattattcgccagcagttgttttgagagcctatgtgagagggccaacaaatgtgccaaatgtagatatagacgagcttgcgagggatctatctcatctggaagatttcatacaaagcacaaaactcagagagaatatgagagagagaatagaaataaatgagaaacggcatttaggaagagatttcaagtttgaaatcaaagaattgactagattttaccaagtgtgttatgattatataaaatctacagaacataaaattaaggtattcatattgccatacaaagttttcacatcaattgaattctgtggcgcactgacagggaacttaataaatgacaaattgtggtatataacacattacttaaaaaatatagtgtccactacacacaaggcacaaatttcgtcctcacctgaattggaattgcaaatagctgatgaagcactgaggctaatagcacactttgccgatactttcttggcatctgaatcaagaattcaatttctgaaaaaggttatcgaagaattcacatacaaagggatacctgtaaaacatttatattccaaaataaagaattccaagttaagggtcaaattcttagggatccttttgtggttggatgacctaacacaaaatgatttggataagtttgatgcagataaatcagacgaaaagattatatggaataactggcaggtatcaagagatatgaacactggaccaatagatttgatgataagtggctattccaggcaactgcggatcacaggggaagatgataaattgattgctgctgaattgcaggtcactagattgtcagaagatttgatttacagacacggccaggcaatgttaaataaaccgcacggattgaagcttgaaaagatgcagcctgtaactgagatgtctaaacaactacattatatcgttttccagcagaggtcaagaaagcgatacttctattctatattgcccacccaaataattgaagatcataattctagaatcgaatcatctaggttaaacagagattcaaaatgggttcctgtgtgtcctgttgcagtatcaaaactctatcagcaaggacgacctatactttccaaggttaagaatctgaatatgcagactcattcactttctagaatacaggttaatgtggatgaatatgccattacaagaagagcgcattttcagaagatgcctttctttgaaggaccatccatcccttctggtggcatggatctatcagagttaatgaaatccacatccttattgagcttaaattatgacaatataaaaaatgcttctttattggatatgtctagagtattcaagtgcaatggcagtgaaaatgaccaaatggcttttgagttcctgtcagatgaaattctagagcaagacgtagttgaagaaatagaatgcaatcctatattttctatcagttatacaaaaagaggagaatccaatatgacttataaaaatgctttccacaaagctttaatctcagaatgtgacaaatttgaagaagcattcgactttcttgacatggggttttgctcgaacgagaaccttagtattttagaggaaatacattggattatcagttatttgaagacgaatcagtggtccacagaactagacaattgtattcatatgtgtatgtataggaatgggtatgatgcagagtatcatagatttgatataccttctaaattcctcaaagacccgataaaccgaacagtaaattggacagaggttattgaatttatactattaattgaagatttccaaacaaagattgagccatggtcgagtatgaagtcacatttctgttcaaaagcacacagtgtagcattagagtgcatgaaaagcgagaaaagatcactggcagaatttgtaaatttaataattatctcaatggttctgagcgttgcctacgggcatcctctttcaacaagtcaaattggtgaccgctgttttgctggtggtaacctcttcaaggagatgaacttgagtgtaggacttggcgaaatatgtgttaaagatgacatatctattgttaaaagtactactgtttttagtaagaatagaccagctcttgaggcaaccacaaaattttatagatcttttattgtgaaagactggtctgaatgcaatccagtgctagataaatttggaaattttatggttttaagtgttgatgataatggccatataatacctaaaatgtacacatgtagagcagcatgtgatattagattaaacaaagataatgctgaaataatattatcgtcaacaaagctcaaccacttcgaaattgtcggaacaacttcgacatcaggctggttcaaaaacacaataacaaacaatttggaacacacatgcgaacatgtgaccgtaaattgtggtcagaaatcagtaaaattccatgcatgttttagacaacataggggttgtataagattctttaaagggacatatatgccatactcaatgattgaagcaatgtgtgttaacatagagctaataattctgacattgtatatctttgctgcaattatatttgcattaatcataacaaagagttatgtggcatacctgctcctgccgttattttatccagtgacatggttttacggaaaggtttataaaaagattaattcctgcccaaattgtctacttgcatctcatcctttcaccagctgccctaaaatctgtatatgcggttctagatttagttgcacagaagctcttaaggtgcatagaatgggtaaggactgtttaggttataaatctctaagcaaagctagacagatgtgtaaatcgaaaagctggtcctttacagcagctatattaactggattaatattgatggaatttatctcaccaattgcaggagagagaatgtataagcttgaggagttagctgatgagtttataaagctaacagagcaagtaaatattttagaaagagaaatggaagtcttgaagcagtcaataattgttatgtttgcaatcattttggtattgttgctttttgaaaatatgatattcaaccgacttttcagcactttttatcgttcttgctccatgtgtggtttgatacattatagaccaggactcaagattgatttaaccaaaactaatagatgcggtagttgcatctgtggattcaatgagcagcaatcatctggttttgaatatgaaatatttctgaaggatatgcatatccagaaagagtcatgcaaatttagtccaagagtaaaccactttaggaatattaaagctttattatttgcacttgtaatctgtgctactatatatacagtttatgcagatgaagattgcttgtctaaagacattaaaataacatatcaagagttgcataattgcataggcccaaagataatgggcgacacttgtgtatcaaagaatgaattgtattctgatttatcctcaaaaaatctagtcacagaatatgataaaaaatattttgaacctgatactgtaaatgatcaattcaacaaaatagagtttgcccaagatgcacatagaatgatactattagaaagaatactttacaagacagaatgtgaaatgctaagcttaaaaaagaacagtggaccttataatgttgcctggcgcacatatttaaaaaatcataatatagacctatgcagtaggcacaactataaaatgatatgtcagtgtattaatacacactctatgtgtaaaaatacagatatagattacaacaaagagattgaaacatattataaaagcaatgctgcagcctatagagctgacctgaataccataatggacacattaaaaacggcattcagagggcttacaaaggtcctaattgaaaattatatagaaaaagatgactctgatgctcttaaggctttattcagtaatattactgattctgtccaggacaattatcagatgattggaatattgaaatttgccagtaagctattagatattaaccttggtagatccacccgctcagctcatcattctataatgacaaacgaaattcccaaatctaatccttttactgattacagttattccaatgtgaacataaaggagtgcatgtcaccagagagcttgaaatgttttaagaagagagacagtacaccgcacacaaatcacctcctttgcaagatagacagcaaatataaagcatttgactggccagagatagaaacaattcaaaaaggtcaaaaattgtgtcttggtgacagtcattgcaacttggaatttacagccataactgcagataagattatgtcattaactaactgttataaggaatctttcactgcgcaaccagcagatatgcagactggaattaaaaaatgctcagctgatgaaattggagaatgtacaacacttgaagacaagacatggccgatcgtattctgtggtggcaaatattactactctgatagcaaagagcatgccaaggacggttctatcaacaactattgtttaaccaacaaatgctctgaacaacgttttccaatacatgaaaattggtttaaaaaatgtaattgggataagacccacaaagaatttagcactatgagacaaataaactataatgatataacttcttatagaaaagcaatagaatctgagataggaacagatttgatgacacaccattataagcccacaaagaaccttccgcatgttgtgccaaggtatcatagtatagatgtacaaggtacagaatcaacagagggtattatcaatggtttcatacaaaatacaatacctgctattagtggtctaggtgtcggttatcatctgaatttcaaaggcaatcagttatttgacatagttatttttgtgaaaaaggctgtatataaagcacagtaccagaaagcatacaccacaggtcccagtatatccataaatattgaacacaatgaaagatgcacaggccactgccccgaaaagattcctgcaaaagaaggttggctaacattttctaaagaacatactagttcttggggatgtgaagaatacggctgtcttgctatagatacaggctgtctatatggttcttgtcaagatgtcatacgcccagaattagatgtttataagaagattggcagtgaagcatcactgatagaaatatgcataactttgcctcatgaaacttattgcaatgatatggatatattagaaccgattataggtgataaattaagtgcatcctttcagaatacgcagactaaccaacttccgactcttatagcttataaaaaagggaaaatatacacaggtcaaatcaatgatattggaaatacagcattgcagtgcggctcaatccaagtaattaatgggtcaactatcggaactggcagccccaaattcgattatatatgccatgctatgagaaggaaagatgttattgtaaggaagtgtttcaatgacaattatcagtcatgcactaggttagaaaaacggaatgacttgaccccttatagaaaaggcgatgtcattgaagtatcaaaaacaggatcaaacatgggccaaatgacatttaaaatagaactaggtgatatcaactataaaatattcactaaatcaatagatcttcaaatgtctggcatttgtgctgggtgtattgactgtgctgaaggtatttcatgctctataaatgctgaagtgtcggccgaaacagtctgccattgtaaaacaaactgtgaagattttataaataatatagtgttttcaccacaaatcaagaattacaatattaaagttcactgtaaatctaaagttgaaaagataatagcgcatatctgtgggagagacatcgatttacaattaactgttaaaccatacaatcagaagatagatttgtcgcagttagatgaatcaaattacataaaggaagaggatctccagtgcgggacatggttatgtaaagtgcaaaaagagggggttgatattatattcaaaggattatttccaggtttagggagatactggaccatattgatttattcaattataggtgtggtaataattgtgatattagtttatatcctgttgcccataggtcggcttttaaaagcattcctaatcagacatgaaatagaatatgccatggagcaaaaaatcaagtaggtaccacaacggactacatctacatttgatccggaggcagcatatgtggcatttgaagctagatacggacaagtgctcaatgctggtgttgttagagtcttcttcctcaaccaaaagaaggccaaagatgtcttacgtaagacatcgcggcccatggttgaccttacttttggtggggtccaatttgcaatggttaataaccatttcccacaattccagtcgaatccagtgccggacaacggtcttaccctgcaccgtctgtcaggatacctagctcgctgggccttcacccagatgcgatcacctattaagcaagctgagtttagggccactgtggtggtgcctttggcagaggtgaagggttgtacttggaatgatggtgacgcgatgtacctggggtttgctgccggtgctgagatgtttctgcaaacattcactttcttccctctagtgattgagatgcatagggtcctcaaggatggcatggacgtcaacttcatgaagaaagtccttcggcagagatatggccagaagactgctgaacagtggatgcgtgaagaaatagttgctgtaagagcagcttttgaagctgtaggaactttggcctgggccaggactggattctccccagcagcaagagacttcttgcgccaatttggaattgacatatag
>0160ISS_Brazil_AM_Labrea_2023-02-16
ctcaaccaatatcgaaataggatattgcactgccgtgaacctgaaatagcaaaagatatatggcgtgatctattgaatgatcgacacaactacttttctcgagaattttgcagagctgcaaaccttgagtatagaaatgatgttcctgctgaggatatttgtgctgaagtccttgatggttacaaagcaaggaaagtgcgcttttgcacacctgataattacttactacacgacgggaaaatgtatataatagatttcaaagtgtctgtggatgatcggtcttccagaattacaagagagaaatacaatgaaatttttggagaagtgttcaacccagaaggtgtggactttgaaatcgttattatcaggttggatccttcaaatatggctatacatgttgactctcaagatttcatgaatacaatcggaccaatcacgctaaacattagtatgcaatggttttttgatatgaaagacttcttatttggcaaattccgggatgatgataaattccatgctataataagccaaggagaattcacaatgacattgccatggatcgaagaagatactccagaattgcttgcccatcctatatacaatgagttcatgaattcaatgccagagtcagaacaggccctgttcaaagaagcattggaattcaaatcattcggagcagaaaaatggaatattttcttaaagggagtgatgtctaagtatggtgaatattataaagaatttaccaaaggacatgcccaatccatattcttggcaacaggggactaccccaaaccagataaggaccaaatttcagctggctggcgagagatggtaagtagagtgagctctgaacgtgacatgtcaaatgacataaatcaggaaaaaccaagcatacattttatatgggcacaaaatgactcaagtagcaataataacatacaaaaattaatcaaactatccaaatcattgcaagccatgagtggaacaggaagctatataagtgccttcaaatcattaggaagattgatggatatatcatcagacatcaaaaagtatgagtcattctgcggaaaattaaaatctttggcaaggtctagcgtaaagaaactcgacaggaaaatagaaccggtacaaattggaacagcaactgtcttatgggaacaacaatttaaattagatacggatgtcataaaaagagaagacagaatacatttaatgaaagattatttcggaattggtaaacacaagtctttttcaaaaaagctaaacaatgacataaataccgataagcctaaaatattgaattttgacaatgacgatatagttaggaaatgcaaagataaatataatcaagtcacacataacttgtctcaagttaatgaattagacaagattggaaattacctagagcatttttcagctaaaattagtgcctgcagtgtagaaatgtgggactttatatataatacgactaaaactaagtactggcaatgcatcaacgactactctaccctaatgaaaaacatgctagctgtttcccaatataataggcacaatacctttaggattgtctcatgtgcaaataacaatgtatttggcttagtgatgccaagctcagacataaaaacaaaaaaagcaacattagtctatgcaataatagctctccacaatgaggagacagagatagcagaacttggttcactctattccactttcaagacaacaacaggctatatttcaatatcgaaagcttttaggctagataaagaaaggtgccagcgcatagtgtcctctccaggcttatttcttatgacaagctgtctattattcaatggtaataagagtctagagtttgataagttactaggcttttcattttttacatcaatatcgattacaaaagctatgctctctcttactgagccttcacgctatatgatcatgaattcattggcagtttctagccatgtaaaagagtatatatctgaaaaattttctccttatacaaaaacagcattttctgtagtgatgacagatttgattaaaaaaggttgctattcagcatatgaacagaggaaaaaggtccaaataagggatataaagttaacagactacgatataacacagaaaggggtagattccaaaagagatcttaaatccatttggttcccgggaaaggtaaatttaaaagaatacttgaaccagatttatttaccattttattttaattccaaaggattgcatgaaaagcatcatgttttaatagatttggctaaaacagtgctagaaatcgaaaaagagcaaagagaatcattacccgagccatggtcagagatacctgctaagcagactgtcaacttaaacattttgatttactcaattgcaaggaatttgaacttagatacttcaagacataattttgtgaggagccgggtggaaaatgcaaataactttaacagatctataacaacaatatccacctttaccagctcgaaatcatgcattaaaattggtgattttgaggaagagaaaaagaagaaaacaaaaaatgatgcaaagaaactagcaaaagatatttctaaattaactatagccaacccagcattcttagatgaaatcacaaatgaacatgagataagacactcaacttacgaggatttgaaacaatctatcccagattacacagactatatgtctgtaaaagtttttgatagactatatgagaagattactactaacgaaataagtgataaagaaacagtcaagttgattctagagactatgaagaagcataaaatattttactttggattcttcaacaaaggacaaaaaacagctaaagatagagaaatatttttaggtgaattcgaggcaaaaatgtgcctgtaccttgttgaaagaatagccaaagagagatgcaaattaaacccagaagaaatgataagcgaaccaggcgactctaagttacgagtattggaaaagcaatcagaagatgaaattaggtatatcagcaacacaataaagacattgggaaatgccatagaaaacctgcaatccgggtctttaaattgggcagatatatgtgaaagtaaggcacgagggcttaaaatagaaataaatgctgatatgtctaaatggagtgcccaagatgtgcttttcaagtatttctggctgatagtacttgatcctatcttatatcctgctgagaggaagagaataatttattttctatgtaattacatgcaaaaaaggcttataatgcctgatgaattgctcactacgatattggaccagagggttccttattcaaatgatataattggggtgatgacaaacaattatagatccaacacagtagaaataaagcgaaactggcttcaaggcaatttaaattatacaagtagttacttgcacagctgtagtatgtctgtatataaggatataataagggaagcagcaacattattagagggggaagcccttgtgaattcaatggtacattctgatgataaccaaacatccatatgtatggtgcaaaacaagttgccagatgacaatgtaattgaattttgcatcaagatattcgagaaaatatgtttaacttttggaaatcaggcaaacatgaaaaagacatacctaaccaatttcatcaaggaattcgtttctttatttaatatacatggggagccattctctatatacgggaggtttttgcttacagcagtaggggactgtgcctatctggggccttatgaagatttagcaagtaggctatctgcaacacaaaccgctataaagcatggctgcccaccatcactggcatgggtatccattgctttgaatcactggataactcacaccacgtataatatgttacctggccaaaataatgacccattaccattcttccctaccaacaatagaaatgaaataccagtggagatgtgcggaatactagaaagtgacttatcaacaattgcactaaccggtttagaagcgggaaatgtcacgtttctaacaaatatagcaagaaaactatcatctccaatcttgcaaagagaaagtatccaagaccaatacaattctatagaaaaatgggacctaagtaggttatcacagattgacattctgaggcttaaaatgcttaggtacatatctcttgatagttcggtcacatctgatgatggtatgggggagaccagtgaaatgagatcgcgatcgcttttaacacctcgtaaattcacaacaagtgggtcactcaatagacttaaatcgtataaagattttcaaaatataataacagatgaggataagacaaacgagctatttgagaatttcattaggcatccagagttattggtcacaaaaggcgaaacatttgaagaatttgtcaatacaatattatttaggtataattcaaagaaattcaaagaatctctgtcgatacaaaatccagcacaactctttattgagcaaatattattttccaacaaaccaataattgattacactagcatacatgataagatttttggattgcaagatatgccaggaatcgaagaactagatacaatcataggccgcaaaacatttgttgaaagttatgtccagattgtagatgatttaagcaacttaacactggatattaatgatgtcaagactatatttgccttctgtctcatgaatgatccactactaattacatctgctaataacataataatgtctgttaaagggcatagccaagaaagaataggacaatcagcatgcaaaatgccagaggtcaggagtctgaagcttatacattattcgccagcagttgttttgagagcctatgtgagagggccaacaaatgtgccaaatgtagatatagacgagcttgcgagggatctatctcatctggaagatttcatacaaagcacaaaactcagagagaatatgagagagagaatagaaataaatgagaaacggcatttaggaagagatttcaagtttgaaatcaaagaattgactagattttaccaagtgtgttatgattatataaaatctacagaacataaaattaaggtattcatattgccatacaaagttttcacatcaattgaattctgtggcgcactgacagggaacttaataaatgacaaattgtggtatataacacattacttaaaaaatatagtgtccactacacacaaggcacaaatttcgtcctcacctgaattggaattgcaaatagctgatgaagcactgaggctaatagcacactttgccgatactttcttggcatctgaatcaagaattcaatttctgaaaaaggttatcgaagaattcacatacaaagggatacctgtaaaacatttatattccaaaataaagaattccaagttaagggtcaaattcttagggatccttttgtggttggatgacctaacacaaaatgatttggataagtttgatgcagataaatcagacgaaaagattatatggaataactggcaggtatcaagagatatgaacactggaccaatagatttaatgataagtggctattccaggcaactgcggatcacaggggaagatgataaattgattgctgctgaattgcaggtcactagattgtcagaagatttgatttacagacacggccaggcaatgttaaataaaccgcacggattgaagcttgaaaagatgcagcctgtaactgagatgtctaaacaactacattatatcgtttttcaacagaggtcaagaaagcggtacttctattctatattgcccacccaaataattgaagatcataattctagaatcgaatcatctaggttaaacagagattcaaaatgggttcctgtgtgtcctgttgcagtatcaaaactctatcagcaaggacgacctatactttccaaggttaagaatctgaatatgcagactcattcactttctagaatacaggttaatgtggatgaatatgccattacaagaagagcgcattttcagaagatgcctttctttgaaggaccatccatcccttctggtggcatggatctatcagagttaatgaaatccacatccttattgagcttaaattatgacaatataaaaaatgcttctttattggatatgtctagagtattcaagtgcaatggcagtgaaaatgaccaaatggcttttgagttcctgtcagatgaaattctagagcaagacgtagttgaagaaatagaatgcaatcctatattttctatcagttatacaaaaagaggagaatccaatatgacttataaaaatgctttccacaaagctttaatctcagaatgtgacaaatttgaagaagcattcgactttcttgacatggggttttgctcgaacgagaaccttagtattttagaggaaatacattggattatcagttatttgaagacgaatcagtggtccacagaactagacaattgtattcatatgtgtatgtataggaatgggtatgatgcagagtatcatagatttgatataccttctaaattcctcaaagacccgataaaccgaacagtaaattggacagaggttattgaatttatactattaattgaagatttccaaacaaagattgagccatggtcgagtatgaagtcacatttctgttcaaaagcacacagtgtagcattagagtgcatgaaaagcgagaaaagatcactggcagaatttgtaaatttaataattatctcaatggttctgagcgttgcctacgggcatcctctttcaacaagtcaaattggtgaccgctgttttgctggtggtaacctcttcaaggagatgaacttgagtgtaggacttggcgaaatatgtgttaaagatgacatatctattgttaaaagtactactgtttttagtaagaatagaccagctcttgaggcaaccacaaaattttatagatcttttattgtgaaagactggtctgaatgcaatccagtgctagataaatttggaaattttatggttttaagtgttgatgataatggccatataatacctaaaatgtacacatgtagagcagcatgtgatattagattaaacaaagataatgctgaaataatattatcgtcaacaaagctcaaccacttcgaaattgtcggaacaacttcgacatcaggctggttcaaaaacacaataacaaacaatttggaacacacatgcgaacatgtgaccgtaaattgtggtcagaaatcagtaaaattccatgcatgttttagacaacataggggttgtataagattctttaaagggacatatatgccatactcaatgattgaagcaatgtgtgttaacatagagctaataattctgacattgtatatctttgctgcaattatatttgcattaatcataacaaagagttatgtggcatacctgctcctgccgctattttatccagtgacatggttttacggaaaggtttataaaaagattaattcctgcccaaattgtctacttgcatctcatcctttcaccagctgccctaaaatctgtatatgcggttctagatttagttgcacagaagctcttaaggtgcatagaatgggtaaggactgtttaggttataaatctctaagcaaagctagacagatgtgtaaatcgaaaagctggtcctttacagcagctatattaactggattaatattgatggaatttatctcaccaattgcaggagagagaatgtataagcttgaggagttagctgatgagtttataaagctaacagagcaagtaaatattttagaaagagaaatggaagtcttgaagcagtcaataattgttatgtttgcaatcattttggtattgttgctttttgaaaatatgatattcaaccgacttttcagcactttttatcgttcttgctccatgtgtggtttgatacattatagaccaggactcaagattgatttaaccaaaactaatagatgcggtagttgcatctgtggattcaatgagcagcaatcatctggttttgaatatgaaatatttctgaaggatatgcatatccagaaagagtcatgcaaatttagtccaagagtaaaccactttaggaatattaaagctttattatttgcacttgtaatctgtgctactatatatacagtttatgcagatgaagattgcttgtctaaagacattaaaataacatatcaagagttgcataattgcataggcccaaagataatgggcgacacttgtgtatcaaagaatgaattgtattctgatttatcctcaaaaaatctagtcacagaatatgataaaaaatattttgaacctgatactgtaaatgatcaattcaacaaaatagagtttgcccaagatgcacatagaatgatactattagaaagaatactttacaagacagaatgtgaaatgctaagcttaaaaaagaacagtggaccttataatgttgcctggcgcacatatttaaaaaatcataatatagacctatgcagtaggcacaactataaaatgatatgtcagtgtattaatacacactctatgtgtaaaaatacagatatagattacaacaaagagattgaaacatattataaaagcaatgctgcagcctatagagctgacctgaataccataatggacacattaaaaacggcattcagagggcttacaaaggtcctaattgaaaattatatagaaaaagatgactctgatgctcttaaggctttattcagtaatattactgattctgtccaggacaattatcagatgattggaatattgaaatttgccagtaagctattagatattaaccttggtagatccacccgctcagctcatcattctataatgacaaacgaaattcccaaatctaatccttttactgattacagttattccaatgtgaacataaaggagtgcatgtcaccagagagcttgaaatgttttaagaagagagacagtacaccgcacacaaatcacctgctttgcaagatagacagcaaatataaagcatttgactggccagagatagaaacaattcaaaaaggtcaaaaattgtgtcttggtgacagtcattgcaacttggaatttacagccataactgcagataagattatgtcattaactaactgttataaggaatctttcactgcgcaaccagcagatatgcagactggaattaaaaaatgctcagctgatgaaattggagaatgtacaacacttgaagacaagacatggccgatcgtattctgtggtggcaaatattactactctgatagcaaagagcatgccaaggacggttctatcaataactattgtttaaccaacaaatgctctgaacaacgttttccaatacatgaaaattggtttaaaaaatgtaattgggataagacccacaaagaatttagcactatgagacaaataaactataatgatataacttcttatagaaaagcaatagaatctgagataggaacagatttgatgacacaccattataagcccacaaagaaccttccgcatgttgtgccaaggtatcatagtatagatgtgcaaggtacagaatcaacagagggtattatcaatggtttcatacaaaatacaatacctgctattagtggtctaggtgtcggttatcatctgaatttcaaaggcaatcagttatttgacatagttatttttgtgaaaaaggctgtatataaagcacagtaccagaaagcatacaccacaggtcccagtatatccataaatattgaacacaatgaaagatgcacaggccactgccccgaaaagattcctgcaaaagaaggttggctaacattttctaaagaacatactagttcttggggatgtgaagaatacggctgtcttgctatagatacaggctgtctatatggttcttgtcaagatgtcatacgcccagaattagatgtttataagaagattggcagtgaagcatcactgatagaaatatgcataactttgcctcatgaaacttattgcaatgatatggatatattagaaccgattataggtgataaattaagtgcatcctttcagaatacgcagactaaccaacttccgactcttatagcttataaaaaagggaaaatatacacaggtcaaatcaatgatattggaaatacagcattgcagtgcggctcaatccaagtaattaatgggtcaactatcggaactggcagccccaaattcgattatatatgccatgctatgagaaggaaagatgttattgtaaggaagtgtttcaatgacaattatcagtcatgcactaggttagaaaaacggaatgacttgaccccttatagaaaaggcgatgtcattgaagtatcaaaaacaggatcaaacatgggccaaatgacatttaaaatagaactaggtgatatcaactataaaatattcactaaatcaatagatcttcaaatgtctggcatttgtgctgggtgtattgactgtgctgaaggtatttcatgctctataaatgctgaagtgtcggccgaaacagtctgccattgtaaaacaaactgtgaagattttataaataatatagtgttttcaccacaaatcaagaattacaatattaaagttcactgtaaatctaaagttgaaaagataatagcgcatatctgtgggagagacatcgatttacaattaactgttaaaccatacaatcagaagatagatttgtcgcagttagatgaatcaaattacataaaggaagaggatctccagtgcgggacatggttatgtaaagtgcaaaaagagggggttgatattatattcaaaggattattttcaggtttagggagatactggaccatattgatttattcaattataggtgtggtaataattgtgatattagtttatatcctgttgcccataggtcggcttttaaaagcattcctaatcagacatgaaatagaatatgccatggagcaaaaaatcaagtaggtaccacaacggactacatctacatttgatccggaggcagcatatgtggcatttgaagctagatacggacaagtgctcaatgctggtgttgttagagtcttcttcctcaaccaaaagaaggccaaagatgtcttacgtaagacatcgcggcccatggttgaccttacttttggtggggtccaatttgcaatggttaataaccatttcccacaattccagtcgaatccagtgccggacaacggtcttaccctgcaccgtctgtcaggatacctagctcgctgggccttcacccagatgcgatcacctattaagcaagctgagtttagggccactgtggtggtgcctttggcagaggtgaagggttgtacttggaatgatggtgacgcgatgtacctggggtttgctgccggtgctgagatgtttctgcaaacattcactttcttccctctagtgattgagatgcatagggtcctcaaggatggcatggacgtcaacttcatgaagaaagtccttcggcagagatatggccagaagactgctgaacagtggatgcgtgaagaaatagttgctgtaagagcagcttttgaagctgtaggaactttggcctgggccaggactggattctccccagcagcaagagacttcttgcgccaatttggaattgacatatag
>0151_Brazil_AC_Acrelandia_2023-03-31
ctcaaccaatatcgaaataggatattgcactgccgtgaacctgaaatagcaaaagatatatggcgtgatctattgaatgatcgacacaactacttttctcgagaattttgcagagctgcaaaccttgagtatagaaatgatgttcctgctgaggatatttgtgctgaagtccttgatggttacaaagcaaggaaagtgcgcttttgcacacctgataattacttactacacgacgggaaaatgtatataatagatttcaaagtgtctgtggatgatcggtcttccagaattacaagagagaaatacaatgaaatttttggagaagtgttcaacccagaaggtgtggactttgaaatcgttattatcaggttggatccttcaaatatggctatacatgttgactctcgagatttcatgaatacaatcggaccaatcacgctaaacattagtatgcaatggttttttgatatgaaagacttcttatttggcaaattccgggatgatgataaattccatgctataataagccaaggagaattcacaatgacattgccatggatcgaagaagatactccagaattgcttgcccatcctatatacaatgagttcatgaattcaatgccagagtcagaacaggccctgttcaaagaagcattggaattcaaatcattcggagcagaaaaatggaatattttcttaaagggagtgatgtctaagtatggtgaatattataaagaatttaccaaaggacatgcccaatccatattcttggcaacaggggactaccccaaaccagataaggaccaaatttcagctggctggcgagagatggtaagtagagtgagctctgaacgtgacatgtcaaatgacataaatcaggaaaaaccaagcatacattttatatgggcacaaaatgactcaagtagcaataataacatacaaaaattaatcaaactatccaaatcattgcaagccatgagtggaacaggaagctatataagtgccttcaaatcattaggaagattgatggatatatcatcagacatcaaaaagtatgagtcattctgcggaaaattaaaatctttggcaaggtctagcgtaaaaaaactcgacaggaaaatagaaccggtacaaattggaacagcaactgtcttatgggaacaacaatttaaattagatacggatgtcataaaaagagaagacagaatacatttaatgaaagattatttcggaattggtaaacacaagtctttttcaaaaaagctaaacaatgacataaataccgataagcctaaaatattgaattttgacaatgacgatatagttaggaaatgcaaagataaatataatcaagtcacacataacttgtctcaagttaatgaattagacaagattggaaattacctagagcatttttcagctaaaattagtgcctgcagtgtagaaatgtgggactttatatataatacgactaaaactaagtactggcaatgcatcaacgactactctaccctaatgaaaaacatgctagctgtttcccaatataataggcacaatacctttaggattgtctcatgtgcaaataacaatgtatttggcttagtgatgccaagctcagacataaaaacaaaaaaagcaacattagtctatgcaataatagctctccacaatgaggagacagagatagcagaacttggttcactctattccactttcaagacaacaacaggctatatttcaatatcgaaagcttttaggctagataaagaaaggtgccagcgcatagtgtcctctccaggcttatttcttatgacaagctgtctattattcaatggtaataagagtctagagtttgataagttactaggcttttcattttttacatcaatatcgattacaaaagctatgctctctcttactgagccttcacgctatatgatcatgaattcattggcagtttctagccatgtaaaagagtatatatctgaaaaattttctccttatacaaaaacagcattttctgtagtgatgacagatttgattaaaaaaggttgctattcagcatatgaacagaggaaaaaggtccaaataagggatataaagttaacagactacgatataacacagaaaggggtagattccaaaagagatcttaaatccatttggttcccgggaaaggtaaatttaaaagaatacttgaaccagatttatttaccattttattttaattccaaaggattgcatgaaaagcatcatgttttaatagatttggctaaaacagtgctagaaatcgaaaaagagcaaagagaatcattacccgagccatggtcagagatacctgctaagcagactgtcaacttaaacattttgatttactcaattgcaaggaatttgaacttagatacttcaagacataattttgtgaggagccgggtggaaaatgcaaataactttaacagatctataacaacaatatccacctttaccagctcgaaatcatgcattaaaattggtgattttgaggaagagaaaaagaagaaaacaaaaaatgatgcaaagaaactagcaaaagatatttctaaattaactatagccaacccagcattcttagatgaaatcacaaatgaacatgagataagacactcaacttacgaggatttgaaacaatctatcccagattacacagactatatgtctgtaaaagtttttgatagactatatgagaagattactactaacgaaataagtgataaagaaacagtcaagttgattctagagactatgaagaagcataaaatattttactttggattcttcaacaaaggacaaaaaacagctaaagatagagaaatatttttaggtgaattcgaggcaaaaatgtgcctgtaccttgttgaaagaatagccaaagagagatgcaaattaaacccagaagaaatgataagcgaaccaggcgactctaagttacgagtattggaaaagcaatcagaagatgaaattaggtatatcagcaacacaataaagacattgggaaatgccatagaaaacctgcaatccgggtctttaaattgggcagatatatgtgaaagtaaggcacgagggcttaaaatagaaataaatgctgatatgtctaaatggagtgcccaagatgtgcttttcaagtatttctggctgatagtacttgatcctatcttatatcctgctgagaggaagagaataatttattttctatgtaattacatgcaaaaaaggcttataatgcctgatgaattgctcactacgatattggaccagagggttccttattcaaatgatataattggggtgatgacaaacaattatagatccaacacagtagaaataaagcgaaactggcttcaaggcaatttaaattatacaagtagttacttgcacagctgtagtatgtctgtatataaagatataataagggaagcagcaacattattagagggggaagcccttgtgaattcaatggtacattctgatgataaccaaacatccatatgtatggtgcaaaacaagttgccagatgacaatgtaattgaattttgcatcaagatattcgagaaaatatgtttaacttttggaaatcaggcaaacatgaaaaagacatacctaaccaatttcatcaaggaattcgtttctttatttaatatacatggggagccattctctatatacgggaggtttttgcttacagcagtaggggactgtgcctatctggggccttatgaagatttagcaagtaggctatctgcaacacaaaccgctataaagcatggctgcccaccatcactggcatgggtatccattgctttgaatcactggataactcacaccacgtataatatgttacctggccaaaataatgacccattaccattcttccctaccaacaatagaaatgaaataccagtggagatgtgcggaatactagaaagtgacttatcaacaattgcactaaccggtttagaagcgggaaatgtcacgtttctaacaaatatagcaagaaaactatcatctccaatcttgcaaagagaaagtatccaagaccaatacaattctatagaaaaatgggacctaagtaggttatcacagattgacattctgaggcttaaaatgcttaggtacatatctcttgatagttcggtcacatctgatgatggtatgggggagaccagtgaaatgagatcgcgatcgcttttaacacctcgtaaattcacaacaagtgggtcactcaatagacttaaatcgtataaagattttcaaaatataataacagacgaggataagacaaacgagctatttgagaatttcattaggcatccagagttattggtcacaaaaggcgaaacatttgaagaatttgtcaatacaatattatttaggtataattcaaagaaattcaaagaatctctgtcgatacaaaatccagcacaactctttattgagcaaatattattttccaacaaaccaataattgattacactagcatacatgataagatttttggattgcaagatatgccaggaatcgaagaactagatacaatcataggccgcaaaacatttgttgaaagttatgtccagattgtagatgatttaagcaacttaacactggatattaatgatgtcaagactatatttgccttctgtctcatgaatgatccactactaattacatctgctaataacataataatgtctgttaaagggcatagccaagaaagaataggacaatcagcatgcaaaatgccagaggtcaggagtctgaagcttatacattattcgccagcagttgttttgagagcctatgtgagagggccaacaaatgtgccaaatgtagatatagacgagcttgcgagggatctatctcatctggaagatttcatacaaagcacaagactcagagagaatatgagagagagaatagaaataaatgagaaacggcatttaggaagagatttcaagtttgaaatcaaagaattgactagattttaccaagtgtgttatgattatataaaatctacagaacataaaattaaggtattcatattgccatacaaagttttcacatcaattgaattctgtggcgcactgacagggaacttaataaatgacaaattgtggtatataacacattacttaaaaaatatagtgtccactacacacaaggcacaaatttcgtcctcacctgaattggaattgcaaatagctgatgaagcactgaggctaatagcacactttgccgatactttcttggcatctgaatcaagaattcaatttctgaaaaaggttatcgaagaattcacatacaaagggatacctgtaaaacatttatattccaaaataaagaattccaagttaagggtcaaattcttagggatccttttgtggttggatgacctaacacaaaatgatttggataagtttgatgcagataaatcagacgaaaagattatatggaataactggcaggtatcaagagatatgaacactggaccaatagatttaatgataagtggctattccaggcaactgcggatcacaggggaagatgataaattgattgctgctgaattgcaggtcactagattgtcagaagatttgatttacagacacggccaggcaatgttaaataaaccgcacggattgaagcttgaaaagatgcagcctgtaactgagatgtctaaacaactacattatatcgttttccagcagaggtcaagaaagcggtacttctattctatattgcccacccaaataattgaagatcataattctagaatcgaatcatctaggttaaacagagattcaaaatgggttcctgtgtgtcctgttgcagtatcaaaactctatcagcaaggacgacctatactttccaaggttaagaatctgaatatgcagactcattcactttctagaatacaggttaatgtggatgaatatgccattacaagaagagcgcattttcagaagatgcctttctttgaaggaccatccatcccttctggtggcatggatctatcagagttaatgaaatccacatccttattgagcttaaattatgacaatataaaaaatgcttctttattggatatgtctagagtattcaagtgcaatggcagtgaaaatgaccaaatggcttttgagttcctgtcagatgaaattctagagcaagacgtagttgaagaaatagaatgcaatcctatattttctatcagttatacaaaaagaggagaatccaatatgacttataaaaatgctttccacaaagctttaatctcagaatgtgacaaatttgaagaagcattcgactttcttgacatggggttttgctcgaacgagaaccttagtattttagaggaaatacattggattatcagttatttgaagacgaatcagtggtccacagaactagacaattgtattcatatgtgtatgtataggaatgggtatgatgcagagtatcatagatttgatataccttctaaattcctcaaagacccgataaaccgaacagtaaattggacagaggttattgaatttatactattaattgaagatttccaaacaaagattgagccatggtcgagtatgaagtcacatttctgttcaaaagcacacagtgtagcattagagtgcatgaaaagcgagaaaagatcactggcagaatttgtaaatttaataattatctcaatggttctgagcgttgcctatgggcatcctctttcaacaagtcaaattggtgaccgctgttttgctggtggtaacctcttcaaggagatgaacttgagtgtaggacttggcgaaatatgtgttaaagatgacatatctattgttaaaagtactactgtttttagtaagaatagaccagctcttgaggcaaccacaaaattttatagatcttttattgtgaaagactggtctgaatgcaatccagtgctagataaatttggaaattttatggttttaagtgttgatgataatggccatataatacctaaaatgtacacatgtagagcagcatgtgatattagattaaacaaagataatgctgaaataatattatcgtcaacaaagctcaaccacttcgaaattgtcggaacaacttcgacatcaggctggttcaaaaacacaataacaaacaatttggaacacacatgcgaacatgtgaccgtaaattgtggtcagaaatcagtaaaattccatgcatgttttagacaacataggggttgtataagattctttaaagggacatatatgccatactcaatgattgaagcaatgtgtgttaacatagagctaataattctgacattgtatatctttgctgcaattatatttgcattaatcataacaaagagttatgtggcatacctgctcctgccgttattttatccagtgacatggttttacggaaaggtttataaaaagattaattcctgcccaaattgtctacttgcatctcatcctttcaccagctgccctaaaatctgtatatgcggttctagatttagttgcacagaagctcttaaggtgcatagaatgggtaaggactgtttaggttataaatctctaagcaaagctagacagatgtgtaaatcgaaaagctggtcctttacagcagctatattaactggattaatattgatggaatttatctcaccaattgcaggagagagaatgtataagcttgaggagttagctgatgagtttataaagctaacagagcaagtaaatattttagaaagagaaatggaagtcttgaagcagtcaataattgttatgtttgcaatcattttggtattgttgctttttgaaaatatgatattcaaccgacttttcagcactttttatcgttcttgctccatgtgtggtttgatacattatagaccaggactcaagattgatttaaccaaaactaatagatgcggtagttgcatctgtggattcaatgagcagcaatcatctggttttgaatatgaaatatttctgaaggatatgcatatccagaaagagtcatgcaaatttaatccaagagtaaaccactttaggaatattaaagctttattatttgcacttgtaatctgtgctactatatatacagtttatgcagatgaagattgcttgtctaaagacattaaaataacatatcaagagttgcataattgcataggcccaaagataatgggcgacacttgtgtatcaaagaatgaattgtattctgatttatcctcaaaaaatctagtcacagaatatgataaaaaatattttgaacctgatactgtaaatgatcaattcaacaaaatagagtttgcccaagatgcacatagaatgatactattagaaagaatactttacaagacagaatgtgaaatgctaagcttaaaaaagaacagtggaccttataatgttgcctggcgcacatatttaaaaaatcataatatagacctatgcagtaggcacaactataaaatgatatgtcagtgtattaatacacactctatgtgtaaaaatacagatatagattacaacaaagagattgaaacatattataaaagcaatgctgcagcctatagagctgacctgaataccataatggacacattaaaaacggcattcagagggcttacaaaggtcctaattgaaaattatatagaaaaagatgactctgatgctcttaaggctttattcagtaatattactgattctgtccaggacaattatcagatgattggaatattgaaatttgccagtaagctattagatattaaccttggtagatccacccgctcagctcatcattctataatgacaaacgaaattcccaaatctaatccttttactgattacagttattccaatgtgaacataaaggagtgcatgtcaccagagagcttgaaatgttttaagaagagagacagtacaccgcacacaaatcacctactttgcaagatagacagcaaatataaagcatttgactggccagagatagaaacaattcaaaaaggtcaaaaattgtgtcttggtgacagtcattgcaacttggaatttacagccataactgcagataagattatgtcattaactaactgttataaggaatctttcactgcgcaaccagcagatatgcagactggaattaaaaaatgctcagctgatgaaattggagaatgtacaacacttgaagacaagacatggccgatcgtattctgtggtggcaaatattactactctgatagcaaagagcatgccaaggacggttctatcaacaactattgtttaaccaacaaatgctctgaacaacgttttccaatacatgaaaattggtttaaaaaatgtaattgggataagacccacaaagaatttagcactatgagacaaataaactataatgatataacttcttatagaaaagcaatagaatctgagataggaacagatttgatgacacaccattataagcccacaaagaaccttccgcatgttgtgccaaggtatcatagtatagatgtacaaggtacagaatcaacagagggtattatcaatggtttcatacaaaatacaatacctgctattagtggtctaggtgtcggttatcatctgaatttcaaaggcaatcagttatttgacatagttatttttgtgaaaaaagctgtatataaagcacagtaccagaaagcatacaccacaggtcccagtatatccataaatattgaacacaatgaaagatgcacaggccactgccccgaaaagattcctgcaaaagaaggttggctaacattttctaaagaacatactagttcttggggatgtgaagaatacggctgtcttgctatagatacaggctgtctatatggttcttgtcaagatgtcatacgcccagaattagatgtttataagaagattggcagtgaagcatcactgatagaaatatgcataactttgcctcatgaaacttattgcaatgatatggatatattagaaccgattataggtgataaattaagtgcatcctttcagaatacgcagactaaccaacttccgactcttatagcttataaaaaagggaaaatatacacaggtcaaatcaatgatattggaaatacagcattgcagtgcggctcaatccaagtaattaatgggtcaactatcggaactggcagccccaaattcgattatatatgccatgctatgagaaggaaagatgttattgtaaggaagtgtttcaatgacaattatcagtcatgcactaggttagaaaaacggaatgacttgaccccttatagaaaaggcgatgtcattgaagtatcaaaaacaggatcaaacatgggccaaatgacatttaaaatagaactaggtgatatcaactataaaatattcactaaatcaatagatcttcaaatgtctggcatttgtgctgggtgtattgactgtgctgaaggtatttcatgctctataaatgctgaagtgtcggccgaaacagtctgccattgtaaaacaaactgtgaagattttataaataatatagtgttttcaccacaaatcaagaattacaatattaaagttcactgtaaatctaaagttgaaaagataatagcgcatatctgtgggagagacatcgatttacaattaactgttaaaccatacaatcagaagatagatttgtcgcagttagatgaatcaaattacataaaggaagaggatctccagtgcgggacatggttatgtaaagtgcaaaaagagggggttgatattatattcaaaggattattttcaggcttagggagatactggaccatattgatttattcaattataggtgtggtaataattgtgatattagtttatatcctgttgcccataggtcggcttttaaaagcattcctaatcagacatgaaatagaatatgccatggagcaaaaaatcaagtaggtaccacaacggactacatctacatttgatccggaggcagcatatgtggcatttgaagctagatacggacaagtgctcaatgctggtgttgttagagtcttcttcctcaaccaaaagaaggccaaagatgtcttacgtaagacatcgcggcccatggttgaccttacttttggtggggtccaatttgcaatggttaataaccatttcccacaattccagtcgaatccagtgccggacaacggtcttaccctgcaccgtctgtcaggatacctagctcgctgggccttcacccagatgcgatcacctattaagcaagctgagtttagggccactgtggtggtgcctttggcagaggtgaagggttgtacttggaatgatggtgacgcgatgtacctggggtttgctgccggtgctgagatgtttctgcaaacattcactttcttccctctagtgattgagatgcatagggtcctcaaggatggcatggacgtcaacttcatgaagaaagtccttcggcagagatatggccagaagactgctgaacagtggatgcgtgaagaaatagttgctgtaagagcagcttttgaagctgtaggaactttggcctgggccaggactggattctccccagcagcaagagacttcttgcgccaatttggaattgacatatag
>2068TNM_Brazil_AM_Humaita_2022-12-24
ctcaaccaatatcgaaataggatattgcactgccgtgaacctgaaatagcaaaagatatatggcgtgatctattgaatgatcgacacaactacttttctcgagaattttgcagagctgcaaaccttgagtatagaaatgatgttcctgctgaggatatttgtgctgaagtccttgatggttacaaagcaaggaaagtgcgcttttgcacacctgataattacttactacacgacgggaaaatgtatataatagatttcaaagtgtctgtggatgatcggtcttccagaattacaagagagaaatacaatgaaatttttggagaagtgttcaacccagaaggtgtggactttgaaatcgttattatcaggttggatccttcaaatatggctatacatgttgactctcgagatttcatgaatacaatcggaccaatcacgctaaacattagtatgcaatggttttttgatatgaaagacttcttatttggcaaattccgggatgatgataaattccatgctataataagccaaggagaattcacaatgacattgccatggatcgaagaagatactccagaattgcttgctcatcctatatacaatgagttcatgaattcaatgccagagtcagaacaggccctgttcaaagaagcattggaattcaaatcattcggagcagaaaaatggaatattttcttaaagggagtgatgtctaagtatggtgaatattataaagaatttaccaaaggacatgcccaatccatattcttggcaacaggggactaccccaaaccagataaggaccaaatttcagctggctggcgagagatggtaagtagagtgagctctgaacgtgacatgtcaaatgacataaatcaggaaaaaccaagcatacattttatatgggcacaaaatgactcaagtagcaataataacatacaaaaattaatcaaactatccaaatcattgcaagccatgagtggaacaggaagctatataagtgccttcaaatcattaggaagattgatggatatatcatcagacatcaaaaagtatgagtcattctgcggaaaattaaaatctttggcaaggtctagcgtaaagaaactcgacaggaaaatagaaccggtacaaattggaacagcaactgtcttatgggaacaacaatttaaattagatacggatgtcataaaaagagaagacagaatacatttaatgaaagattatttcggaattggtaaacataagtctttttcaaaaaagctaaacaatgacataaataccgataagcctaaaatattgaattttgacaatgacgatatagttaggaaatgcaaagataaatataatcaagtcacacataacttgtctcaagttaatgaattagacaagattggaaattacctagagcatttttcagctaaaattagtgcctgcagtgtagaaatgtgggactttatatataatacgactaaaactaagtactggcaatgcatcaacgactactctaccctaatgaaaaacatgctagctgtttcccaatataataggcacaatacctttaggattgtctcatgtgcaaataacaatgtatttggcttagtgatgccaagctcagacataaaaacaaaaaaagcaacattagtctatgcaataatagctctccacaatgaggagacagagatagcagaacttggttcactctattccactttcaagacaacaacaggctatatttcaatatcgaaagcttttaggctagataaagaaaggtgccagcgcatagtgtcctctccaggcttatttcttatgacaagctgtctattattcaatggtaataagagtctagagtttgataagttactaggcttttcattttttacatcaatatcgattacaaaagctatgctctctcttactgagccttcacgctatatgatcatgaattcattggcagtttctagccatgtaaaagagtatatatctgaaaaattttctccttatacaaaaacagcattttctgtagtgatgacagatttgattaaaaaaggttgctattcagcatatgaacagaggaaaaaggtccaaataagggatataaagttaacagactacgatataacacagaaaggggtagattccaaaagagatcttaaatccatttggttcccgggaaaggtaaatttaaaagaatacttgaaccagatttatttaccattttattttaattccaaaggattgcatgaaaagcatcatgttttaatagatttggctaaaacagtgctagaaatcgaaaaagaacaaagagaatcattacctgagccatggtcagagatacctgctaagcagactgtcaacttaaacattttgatttactcaattgcaaggaatttgaacttagatacttcaagacataattttgtgaggagccgggtggaaaatgcaaataactttaacagatctataacaacaatatccacctttaccagctcgaaatcatgcattaaaattggtgattttgaggaagagaaaaagaagaaaacaaaaaatgatgcaaagaaactagcaaaagatatttctaaattaactatagccaacccagcattcttagatgaaatcacaaatgaacatgagataagacactcaacttacgaggatttgaaacaatctatcccagattacacagactatatgtctgtaaaagtttttgatagactatatgagaagattactactaacgaaataagtgataaagaaacagtcaagttgattctagagactatgaagaagcataaaatattttactttggattcttcaacaaaggacaaaaaacagctaaagatagagaaatatttttaggtgaattcgaggcaaaaatgtgcctgtaccttgttgaaagaatagccaaagagagatgcaaattaaacccagaagaaatgataagcgaaccaggcgactctaagttacgagtattggaaaagcaatcagaagatgaaattaggtatatcagcaacacaataaagacattgggaaatgccatagaaaacctgcaatccgggtctttaaattgggcagatatatgtgaaagtaaggcacgagggcttaaaatagaaataaatgctgatatgtctaaatggagtgcccaagatgtgcttttcaagtatttctggctgatagtacttgatcctatcttatatcctgctgagaggaagagaataatttattttctatgtaattacatgcaaaaaaggcttataatgcctgatgaattgctcactacgatattggaccagagggttccttattcaaatgatataattggggtgatgacaaacaattatagatccaacacagtagaaataaagcgaaactggcttcaaggcaatttaaattatacaagtagttacttgcacagctgtagtatgtctgtatataaagatataataagggaagcagcaacattattagagggggaagcccttgtgaattcaatggtacattctgatgataaccaaacatccatatgtatggtgcaaaacaagttgccagatgacaatgtaattgaattttgcatcaagatattcgagaaaatatgtttaacttttggaaatcaggcaaacatgaaaaagacatacctaaccaatttcatcaaggaattcgtttctttatttaatatacatggggagccattctctatatacgggaggtttttgcttacagcagtaggggactgtgcctatctggggccttatgaagatttagcaagtaggctatctgcaacacaaaccgctataaagcatggctgcccaccatcactggcatgggtatccattgctttgaatcactggataactcacaccacgtataatatgttacctggccaaaataatgacccattaccattcttccctaccaacaatagaaatgaaataccagtggagatgtgcggaatactagaaagtgacttatcaacaattgcactaaccggtttagaagcgggaaatgtcacgtttctaacaaatatagcaagaaaactatcatctccaatcttgcaaagagaaagtatccaagaccaatacaattctatagaaaaatgggacctaagtaggttatcacagattgacattctgaggcttaaaatgcttaggtacatatctcttgatagttcggtcacatctgatgatggtatgggggagaccagtgaaatgagatcgcgatcgcttttaacacctcgtaaattcacaacaagtgggtcactcaatagacttaaatcgtataaagattttcaaaatataataacagatgaggataagacaaacgagctatttgagaatttcattaggcatccagagttattggtcacaaaaggcgaaacatttgaagaatttgtcaatacaatattatttaggtataattcaaagaaattcaaagaatctctgtcgatacaaaatccagcacaactctttattgagcaaatattattttccaacaaaccaataattgattacactagcatacatgataagatttttggattgcaagatatgccaggaatcgaagaactagatacaatcataggccgcaaaacatttgttgaaagttatgtccagattgtagatgatttaagcaacttaacactggatattaatgatgtcaagactatatttgccttctgtctcatgaatgatccactactaattacatctgctaataacataataatgtctgttaaagggcatagccaagaaagaataggacaatcagcatgcaaaatgccagaggtcaggagtctgaagcttatacattattcgccagcagttgttttgagagcctatgtgagagggccaacaaatgtgccaaatgtagatatagacgagcttgcgagggatctatctcatctggaagatttcatacaaagcacaaaactcagagagaatatgagagagagaatagaaataaatgagaaacggcatttaggaagagatttcaagtttgaaatcaaagaattgactagattttaccaagtgtgttatgattatataaaatctacagaacataaaattaaggtattcatattgccatacaaagttttcacatcaattgaattctgtggcgcactgacagggaacttaataaatgacaaattgtggtatataacacattacttaaaaaatatagtgtccactacacacaaggcacaaatttcgtcctcacctgaattggaattgcaaatagctgatgaagcactgaggctaatagcacactttgccgatactttcttggcatctgaatcaagaattcaatttctgaaaaaggttatcgaagaattcacatacaaagggatacctgtaaaacatttatattccaaaataaagaattccaagttaagggtcaaattcttagggatccttttgtggttgaatgacctaacacaaaatgatttggataagtttgatgcagataaatcagacgaaaagattatatggaataactggcaggtatcaagagatatgaacactggaccaatagatttaatgataagtggctattccaggcaactgcggatcacaggggaagatgataaattgattgctgctgaattgcaggtcactagattgtcagaagatttgatttacagacacggccaggcaatgttaaataaaccgcacggattgaagcttgaaaagatgcagcctgtaactgagatgtctaaacaactacattatatcgttttccagcagaggtcaagaaagcggtacttctattctatattgcccacccaaataattgaagatcataattctagaatcgaatcatctaggttaaacagagattcaaaatgggttcctgtgtgtcctgttgcagtatcaaaactctatcagcaagggcgacctatactttccaaggttaagaatctgaatatgcagactcattcactttctagaatacaggttaatgtggatgaatatgccattacaagaagagcgcattttcagaagatgcctttctttgaaggaccatccatcccttctggtggcatggatctatcagagttaatgaaatccacatccttattgagcttaaattatgacaatataaaaaatgcttctttattggatatgtctagagtattcaagtgcaatggcagtgaaaatgaccaaatggcttttgagttcctgtcagatgaaattctagagcaagacgtagttgaagaaatagaatgcaatcctatattttctatcagttatacaaaaagaggagaatccaatatgacttataaaaatgctttccacaaagctttaatctcagaatgtgacaaatttgaagaagcattcgactttcttgacatggggttttgctcgaacgagaaccttagtattttagaggaaatacattggattatcagttatttgaagacgaatcagtggtccacagaactagacaattgtattcatatgtgtatgtataggaatgggtatgatgcagagtatcatagatttgatataccttctaaattcctcaaagacccgataaaccgaacagtaaattggacagaggttattgaatttatactattaattgaagatttccaaacaaagattgagccatggtcgagtatgaagtcacatttctgttcaaaagcacacagtgtagcattagagtgcatgaaaagcgagaaaagatcactggcagaatttgtaaatttaataattatctcaatggttctgagcgttgcctacgggcatcctctttcaacaagtcaaattggtgaccgctgttttgctggtggtaacctcttcaaggagatgaacttgagtgtaggacttggcgaaatatgtgttaaagatgacatatctattgttaaaagtactactgtttttagtaagaatagaccagctcttgaggcaaccacaaaattttatagatcttttattgtgaaagactggtctgaatgcaatccagtgctagataaatttggaaattttatggttttaagtgttgatgataatggccatataatacctaaaatgtacacatgtagagcagcatgtgatattagattaaacaaagataatgctgaaataatattatcgtcaacaaagctcaaccacttcgaaattgtcggaacaacttcgacatcaggctggttcaaaaacacaataacaaacaatttggaacacacatgcgaacatgtgaccgtaaattgtggtcagaaatcagtaaaattccatgcatgttttagacaacataggggttgtataagattctttaaagggacatatatgccatactcaatgattgaagcaatgtgtgttaacatagagctaataattctgacattgtatatctttgctgcaattatatttgcattaatcataacaaagagttatgtggcatacctgctcctgccgttattttatccagtgacatggttttacggaaaggtttataaaaagattaattcctgcccaaattgtctacttgcatctcatcctttcaccagctgccctaaaatctgtatatgcggttctagatttagttgcacagaagctcttaaggtgcatagaatgggtaaggactgtttaggttataaatctctaagcaaagctagacagatgtgtaaatcgaaaagctggtcctttacagcagctatattaactggattaatattgatggaatttatctcaccaattgcaggagagagaatgtataagcttgaggagttagctgatgagtttataaagctaacagagcaagtaaatattttagaaagagaaatggaagtcttgaagcagtcaataattgttatgtttgcaatcattttggtattgttgctttttgaaaatatgatattcaaccgacttttcagcactttttatcgttcttgctccatgtgtggtttgatacattatagaccaggactcaagattgatttaaccaaaactaatagatgcggtagttgcatctgtggattcaatgagcagcaatcatctggttttgaatatgaaatatttctgaaggatatgcatatccagaaagagtcatgcaaatttagtccaagagtaaaccactttaggaatattaaagctttattatttgcacttgtaatctgtgctactatatatacagtttatgcagatgaagattgcttgtctaaagacattaaaataacatatcaagagttgcataattgcataggcccaaagataatgggcgacacttgtgtatcaaagaatgaattgtattctgatttatcctcaaaaaatctagtcacagaatatgataaaaaatattttgaacctgatactgtaaatgatcaattcaacaaaatagagtttgcccaagatgcacatagaatgatactattagaaagaatactttacaagacagaatgtgaaatgctaagcttaaaaaagaacagtggaccttataatgttgcctggcgcacatatttaaaaaatcataatatagacctatgcagtaggcacaactataaaatgatatgtcagtgtattaatacacactctatgtgtaaaaatacagatatagattacaacaaagagattgaaacatattataaaagcaatgctgcagcctatagagctgacctgaataccataatggacacattaaaaacggcattcagagggcttacaaaggtcctaattgaaaattatatagaaaaagatgactctgatgctcttaaggctttattcagtaatattactgattctgtccaggacaattatcagatgattggaatattgaaatttgccagtaagctattagatattaaccttggtagatccacccgctcagctcatcattctataatgacaaacgaaattcccaaatctaatccttttactgattacagttattccaatgtgaacataaaggagtgcatgtcaccagagagcttgaaatgttttaagaagagagacagtacaccgcacacaaatcacctgctttgcaagatagacagcaaatataaagcatttgactggccagagatagaaacaattcaaaaaggtcaaaaattgtgtcttggtgacagtcattgcaacttggaatttacagccataactgcagataagattatgtcattaactaactgttataaggaatctttcactgcgcaaccagcagatatgcagactggaattaaaaaatgctcagctgatgaaattggagaatgtacaacacttgaagacaagacatggccgatcgtactctgtggtggcaaatattactactctgatagcaaagagcatgccaaggacggttctatcaacaactattgtttaaccaacaaatgctctgaacaacgttttccaatacatgaaaattggtttaaaaaatgtaattgggataagacccacaaagaatttagcactatgagacaaataaactataatgatataacttcttatagaaaagcaatagaatctgagataggaacagatttgatgacacaccattataagcccacaaagaaccttccgcatgttgtgccaaggtatcatagtatagatgtacaaggtacagaatcaacagagggtattatcaatggtttcatacaaaatacaatacctgctattagtggtctaggtgtcggttatcatctgaatttcaaaggcaatcagttatttgacatagttatttttgtgaaaaaggctgtatataaagcacagtaccagaaagcatacaccacaggtcccagtatatccataaatattgaacacaatgaaagatgcacaggccactgccccgaaaagattcctgcaaaagaaggttggctaacattttctaaagaacatactagttcttggggatgtgaagaatacggctgtcttgctatagatacaggctgtctatatggttcttgtcaagatgtcatacgcccagaattagatgtttataagaagattggcagtgaagcatcactgatagaaatatgcataactttgcctcatgaaacttattgcaatgatatggatatattagaaccgattataggtgataaattaagtgcatcctttcagaatacgcagactaaccaacttccgactcttatagcttataaaaaagggaaaatatacacaggtcaaatcaatgatattggaaatacagcattgcagtgcggctcaatccaagtaattaatgggtcaactatcggaactggcagccccaaattcgattatatatgccatgctatgagaaggaaagatgttattgtaaggaagtgtttcaatgacaattatcagtcatgcactaggttagaaaaacggaatgacttgaccccttatagaaaaggcgatgtcattgaagtatcaaaaacaggatcaaacatgggccaaatgacatttaaaatagaactaggtgatatcaactataaaatattcactaaatcaatagatcttcaaatgtctggcatttgtgctgggtgcattgactgtgctgaaggtatttcatgctctataaatgctgaagtgtcggccgaaacagtctgccattgtaaaacaaactgtgaagattttataaataatatagtgttttcaccacaaatcaagaattacaatattaaagttcactgtaaatctaaagttgaaaagataatagcgcatatctgtgggagagacatcgatttacaattaactgttaaaccatacaatcagaagatagatttgtcgcagttagatgaatcaaattacataaaggaagaggatctccagtgcgggacatggttatgtaaagtgcaaaaagagggggttgatattatattcaaaggattattttcaggtttagggagatactggaccatattgatttattcaattataggtgtggtaataattgtgatattagtttatatcctgttgcccataggtcggcttttaaaagcattcctaatcagacatgaaatagaatatgccatggagcaaaaaatcaagtaggtaccacaacggactacatctacatttgatccggaggcagcatatgtggcatttgaagctagatacggacaagtgctcaatgctggtgttgttagagtcttcttcctcaaccaaaagaaggccaaagatgtcttacgtaagacatcgcggcccatggttgaccttacttttggtggggtccaatttgcaatggttaataaccatttcccacaattccagtcgaatccagtgccggacaacggtcttaccctgcaccgtctgtcaggatacctagctcgctgggccttcacccagatgcgatcacctattaagcaagctgagtttagggccactgtggtggtgcctttggcagaggtgaagggttgtacttggaatgatggtgacgcgatgtacctggggtttgctgccggtgctgagatgtttctgcaaacattcactttcttccctctagtgattgagatgcatagggtcctcaaggatggcatggacgtcaacttcatgaagaaagtccttcggcagagatatggccagaagactgctgaacagtggatgcgtgaagaaatagttgctgtaagagcagcttttgaagctgtaggaactttggcctgggccaggactggattctccccagcagcaagagacttcttgcgccaatttggaattgacatatag
>ZCD121_Brazil_RO_PortoVelho_2023-02-06
ctcaaccaatatcgaaataggatattgcactgccgtgaacctgaaatagcaaaagatatatggcgtgatctattgaatgatcgacacaactacttttctcgagaattttgcagagctgcaaaccttgagtatagaaatgatgttcctgctgaggatatttgtgctgaagtccttgatggttacaaagcaaggaaagtgcgcttttgcacacctgataattacttactacacgacgggaaaatgtatataatagatttcaaagtgtctgtggatgatcggtcttccagaattacaagagagaaatacaatgaaatttttggagaagtgttcaacccagaaggtgtggactttgaaatcgttattatcaggttggatccttcaaatatggctatacatgttgactctcgagatttcatgaatacaatcggaccaatcacgctaaacattagtatgcaatggttttttgatatgaaagacttcttatttggcaaattccgggatgatgataaattccatgctataataagccaaggagaattcacaatgacattgccatggatcgaagaagatactccagaattgcttgctcatcctatatacaatgagttcatgaattcaatgccagagtcagaacaggccctgttcaaagaagcattggaattcaaatcattcggagcagaaaaatggaatattttcttaaagggagtgatgtctaagtatggtgaatattataaagaatttaccaaaggacatgcccaatccatattcttggcaacaggggactaccccaaaccagataaggaccaaatttcagctggctggcgagagatggtaagtagagtgagctctgaacgtgacatgtcaaatgacataaatcaggaaaaaccaagcatacattttatatgggcacaaaatgactcaagtagcaataataacatacaaaaattaatcaaactatccaaatcattgcaagccatgagtggaacaggaagctatataagtgccttcaaatcattaggaagattgatggatatatcatcagacatcaaaaagtatgagtcattctgcggaaaattaaaatctttggcaaggtctagcgtaaagaaactcgacaggaaaatagaaccggtacaaattggaacagcaactgtcttatgggaacaacaatttaaattagatacggatgtcataaaaagagaagacagaatacatttaatgaaagattatttcggaattggtaaacacaagtctttttcaaaaaagctaaacaatgacataaataccgataagcctaaaatattgaattttgacaatgacgatatagttaggaaatgcaaagataaatataatcaagtcacacataacttgtctcaagttaatgaattagacaagattggaaattacctagagcatttttcagctaaaattagtgcctgcagtgtagaaatgtgggactttatatataatacgactaaaactaagtactggcaatgcatcaacgactactctaccctaatgaaaaacatgctagctgtttcccaatataataggcacaatacctttaggattgtctcatgtgcaaataacaatgtatttggcttagtgatgccaagttcagacataaaaacaaaaaaagcaacattagtctatgcaataatagctctccacaatgaggagacagagatagcagaacttggttcactctattccactttcaagacaacaacaggctatatttcaatatcgaaagcttttaggctagataaagaaaggtgccagcgcatagtgtcctctccaggcttatttcttatgacaagctgcctattattcaatggtaataagagtctagagtttgataagttactaggcttttcattttttacatcaatatcgattacaaaagctatgctctctcttactgagccttcacgctatatgatcatgaattcattggcagtttctagccatgtaaaagagtatatatctgaaaaattttctccttatacaaaaacagcattttctgtagtgatgacagatttgattaaaaaaggttgctattcagcatatgaacagaggaaaaaggtccaaataagggatataaagttaacagactacgatataacacagaaaggggtagattccaaaagagatcttaaatccatttggttcccgggaaaggtaaatttaaaagaatacttgaaccagatttatttaccattttattttaattccaaaggattgcatgaaaagcatcatgttttaatagatttggctaaaacagtgctagaaatcgaaaaagagcaaagagaatcattacctgagccatggtcagagatacctgctaagcagactgtcaacttaaacattttgatttactcaattgcaaggaatttgaacttagatacttcaagacataattttgtgaggagccgggtggaaaatgcaaataactttaacagatctataacaacaatatccacctttaccagctcgaaatcatgcattaaaattggtgattttgaggaagagaaaaagaagaaaacaaaaaatgatgcaaagaaactagcaaaagatatttctaaattaactatagccaacccagcattcttagatgaaatcacaaatgaacatgagataagacactcaacttacgaggatttgaaacaatctatcccagattacacagactatatgtctgtaaaagtttttgatagactatatgagaagattactactaacgaaataagtgataaagaaacagtcaagttgattctagagactatgaagaagcataaaatattttactttggattcttcaacaaaggacaaaaaacagctaaagatagagaaatatttttaggtgaattcgaggcaaaaatgtgcctgtaccttgttgaaagaatagccaaagagagatgcaaattaaacccagaagaaatgataagcgaaccaggcgactctaagttacgagtattggaaaagcaatcagaagatgaaattaggtatatcagcaacacaataaagacattgggaaatgccatagaaaacctgcaatccgggtctttaaattgggcagatatatgtgaaagtaaggcacgagggcttaaaatagaaataaatgctgatatgtctaaatggagtgcccaagatgtgcttttcaagtatttctggctgatagtacttgatcctatcttatatcctgctgagaggaagagaataatttattttctatgtaattacatgcaaaaaaggcttataatgcctgatgaattgctcactacgatattggaccagagggttccttattcaaatgatataattggggtgatgacaaacaattatagatccaacacagtagaaataaagcgaaactggcttcaaggcaatttaaattatacaagtagttacttgcacagctgtagtatgtctgtatataaagatataataagggaagcagcaacattattagagggggaagcccttgtgaattcaatggtacattctgatgataaccaaacatccatatgtatggtgcaaaacaagttgccagatgacaatgtaattgaattttgcatcaagatattcgagaaaatatgtttaacttttggaaatcaggcaaacatgaaaaagacatacctaaccaatttcatcaaggaattcgtttctttatttaatatacatggggagccattctctatatacgggaggtttttgcttacagcagtaggggactgtgcctatctggggccttatgaagatttagcaagtaggctatctgcaacacaaaccgctataaagcatggctgcccaccatcactggcatgggtatccattgctttgaatcactggataactcacaccacgtataatatgttacctggccaaaataatgacccattaccattcttccctaccaacaatagaaatgaaataccagtggagatgtgcggaatactagaaagtgacttatcaacaattgcactaaccggtttagaagcgggaaatgtcacgtttctaacaaatatagcaagaaaactatcatctccaatcttgcaaagagaaagtatccaagaccaatacaattctatagaaaaatgggacctaagtaggttatcacagattgacattctgaggcttaaaatgcttaggtacatatctcttgatagttcggtcacatctgatgatggtatgggggagaccagtgaaatgagatcgcgatcgcttttaacacctcgtaaattcacaacaagtgggtcactcaatagacttaaatcgtataaagattttcaaaatataataacagatgaggataagacaaacgagctatttgagaatttcattaggcatccagagttattggtcacaaaaggcgaaacatttgaagaatttgtcaatacaatattatttaggtataattcaaagaaattcaaagaatctctgtcgatacaaaatccagcacaactcttcattgagcaaatattattttccaacaaaccaataattgattacactagcatacatgataagatttttggattgcaagatatgccaggaatcgaagaactagatacaatcataggccgcaaaacatttgttgaaagttatgtccagattgtagatgatttaagcaacttaacactggatattaatgatgtcaagactatatttgccttctgtctcatgaatgatccactactaattacatctgctaataacataataatgtctgttaaagggcatagccaagaaagaataggacaatcagcatgcaaaatgccagaggtcaggagtctgaagcttatacattattcgccagcagttgttttgagagcctatgtgagagggccaacaaatgtgccaaatgtagatatagacgagcttgcgagggatctatctcatctggaagatttcatacaaagcacaaaactcagagagaatatgagagagagaatagaaataaatgagaaacggcatttaggaagagatttcaagtttgaaatcaaagaattgactagattttaccaagtgtgttatgattatataaaatctacagaacataaaattaaggtattcatattgccatacaaagttttcacatcaattgaattctgtggcgcactgacagggaacttaataaatgacaaattgtggtatataacacattacttaaaaaatatagtgtccactacacacaaggcacaaatttcgtcctcacctgaattggaattgcaaatagctgatgaagcactgaggctaatagcacactttgccgatactttcttggcatctgaatcaagaattcaatttctgaaaaaggttatcgaagaattcacatacaaagggatacctgtaaaacatttatattccaaaataaagaattccaagttaagggtcaaattcttagggatccttttgtggttggatgacctaacacaaaatgatttggataagtttgatgcagataaatcagacgaaaagattatatggaataactggcaggtatcaagagatatgaacactggaccaatagatttaatgataagtggctattccaggcaactgcggatcacaggggaagatgataaattgattgctgctgaattgcaggtcactagattgtcagaagatttgatttacagacacggccaggcaatgttaaataaaccgcacggattgaagcttgaaaagatgcagcctgtaactgagatgtctaaacaactacattatatcgttttccagcagaggtcaagaaagcggtacttctattctatattgcccacccaaataattgaagatcataattctagaatcgaatcatctaggttaaacagagattcaaaatgggttcctgtgtgtcctgttgcagtatcaaaactctatcagcaaggacgacctatactttccaaggttaagaatctgaatatgcagactcattcactttctagaatacaggttaatgtggatgaatatgccattacaagaagagcgcattttcagaagatgcctttctttgaaggaccatccatcccttctggtggcatggatctatcagagttaatgaaatccacatccttattgagcttaaattatgacaatataaaaaatgcttctttattggatatgtctagagtattcaagtgcaatggcagtgaaaatgaccaaatggcttttgagttcctgtcagatgaaattctagagcaagacgtagttgaagaaatagaatgcaatcctatattttctatcagttatacaaaaagaggagaatccaatatgacttataaaaatgctttccacaaagctttaatctcagaatgtgacaaatttgaagaagcattcgactttcttgacatggggttttgctcgaacgagaaccttagtattttagaggaaatacattggattatcagttatttgaagacgaatcagtggtccacagaactagacaattgtattcatatgtgtatgtataggaatgggtatgatgcagagtatcatagatttgatataccttctaaattcctcaaagacccgataaaccgaacagtaaattggacagaggttattgaatttatactattaattgaagatttccaaacaaagattgagccatggtcgagtatgaagtcacatttctgttcaaaagcacacagtgtagcattagagtgcatgaaaagcgagaaaagatcactggcagaatttgtaaatttaataattatctcaatggttctgagcgttgcctacgggcatcctctttcaacaagtcaaattggtgaccgctgttttgctggtggtaacctcttcaaggagatgaacttgagtgtaggacttggcgaaatatgtgttaaagatgacatatctattgttaaaagtactactgtttttagtaagaatagaccagctcttgaggcaaccacaaaattttatagatcttttattgtgaaagactggtctgaatgcaatccagtgctagataaatttggaaattttatggttttaagtgttgatgataatggccatataatacctaaaatgtacacatgtagagcagcatgtgatattagattaaacaaagataatgctgaaataatattatcgtcaacaaagctcaaccacttcgaaattgtcggaacaacttcgacatcaggctggttcaaaaacacaataacaaacaatttggaacacacatgcgaacatgtgaccgtaaattgtggtcagaaatcagtaaaattccatgcatgttttagacaacataggggttgtataagattctttaaagggacatatatgccatactcaatgattgaagcaatgtgtgttaacatagagctaataattctgacattgtatatctttgctgcaattatatttgcattaatcataacaaagagttatgtggcatacctgctcctgccgttattttatccagtgacatggttttacggaaaggtttataaaaagattaattcctgcccaaattgtctacttgcatctcatcctttcaccagctgccctaaaatctgtatatgcggttctagatttagttgcacagaagctcttaaggtgcatagaatgggtaaggactgtttaggttataaatctctaagcaaagctagacagatgtgtaaatcgaaaagctggtcctttacagcagctatattaactggattaatattgatggaatttatctcaccaattgcaggagagagaatgtataagcttgaggagttagctgatgagtttataaagctaacagagcaagtaaatattttagaaagagaaatggaagtcttgaagcagtcaataattgttatgtttgcaatcattttggtattgttgctttttgaaaatatgatattcaaccgacttttcagcactttttatcgttcttgctccatgtgtggtttgatacattatagaccaggactcaagattgatttaaccaaaactaatagatgcggtagttgcatctgtggattcaatgagcagcaatcatctggttttgaatatgaaatatttctgaaggatatgcatatccagaaagagtcatgcaaatttagtccaagagtaaaccactttaggaatattaaagctttattatttgcacttgtaatctgtgctactatatatacagtttatgcagatgaagattgcttgtctaaagacattaaaataacatatcaagagttgcataattgcataggcccaaagataatgggagacacttgtgtatcaaagaatgaattgtattctgatttatcctcaaaaaatctagtcacagaatatgataaaaaatattttgaacctgatactgtaaatgatcaattcaacaaaatagagtttgcccaagatgcacatagaatgatactattagaaagaatactttacaagacagaatgtgaaatgctaagcttaaaaaagaacagtggaccttataatgttgcctggcgcacatatttaaaaaatcataatatagacctatgcagtaggcacaactataaaatgatatgtcagtgtattaatacacactctatgtgtaaaaatacagatatagattacaacaaagagattgaaacatattataaaagcaatgctgcagcctatagagctgacctgaataccataatggacacattaaaaacggcattcagagggcttacaaaggtcctaattgaaaattatatagaaaaagatgactctgatgctcttaaggctttattcagtaatattactgattctgtccaggacaattatcagatgattggaatattgaaatttgccagtaagctattagatattaaccttggtagatccacccgctcagctcatcattctataatgacaaacgaaattcccaaatctaatccttttactgattacagttattccaatgtgaacataaaggagtgcatgtcaccagagagcttgaaatgttttaagaagagagacagtacaccgcacacaaatcacctgctttgcaagatagacagcaaatataaagcatttgactggccagagatagaaacaattcaaaaaggtcaaaaattgtgtcttggtgacagtcattgcaacttggaatttacagccataactgcagataagattatgtcattaactaactgttataaggaatctttcactgcgcaaccagcagatatgcagactggaattaaaaaatgctcagctgatgaaattggagaatgtacaacacttgaagacaagacatggccgatcgtattctgtggtggcaaatattactactctgatagcaaagagcatgccaaggacggttctatcaacaactattgtttaaccaacaaatgctctgaacaacgttttccaatacatgaaaattggtttaaaaaatgtaattgggataagacccacaaagaatttagcactatgagacaaataaactataatgatataacttcttatagaaaagcaatagaatctgagataggaacagatttgatgacacaccattataagcccacaaagaaccttccgcatgttgtgccaaggtatcatagtatagatgtacaaggtacagaatcaacagagggtattatcaatggtttcatacaaaatacaatacctgctattagtggtctaggtgtcggttatcatctgaatttcaaaggcaatcagttatttgacatagttatttttgtgaaaaaggctgtatataaagcacagtaccagaaagcatacaccacaggtcccagtatatccataaatattgaacacaatgaaagatgcacaggccactgccccgaaaagattcctgcaaaagaaggttggctaacattttctaaagaacatactagttcttggggatgtgaagaatacggctgtcttgctatagatacaggctgtctatatggttcttgtcaagatgtcatacgcccagaattagatgtttataagaagattggcagtgaagcatcactgatagaaatatgcataactttgcctcatgaaacttattgcaatgatatggatatattagaaccgattataggtgataaattaagtgcatcctttcagaatacgcagactaaccaacttccgactcttatagcttataaaaaagggaaaatatacacaggtcaaatcaatgatattggaaatacagcattgcagtgcggctcaatccaagtaattaatgggtcaactatcggaactggcagccccaaattcgattatatatgccatgctatgagaaggaaagatgttattgtaaggaagtgtttcaatgacaattatcagtcatgcactaggttagaaaaacggaatgacttgaccccttatagaaaaggcgatgtcattgaagtatcaaaaacaggatcaaacatgggccaaatgacatttaaaatagaactaggtgatatcaactataaaatattcactaaatcaatagatcttcaaatgtctggcatttgtgctgggtgcattgactgtgctgaaggtatttcatgctctataaatgctgaagtgtcggccgaaacagtctgccattgtaaaacaaactgtgaagattttataaataatatagtgttttcaccacaaatcaagaattacaatattaaagttcactgtaaatctaaagttgaaaagataatagcgcatatctgtgggagagacatcgatttacaattaactgttaaaccatacaatcagaagatagatttgtcgcagttagatgaatcaaattacataaaggaagaggatctccagtgcgggacatggttatgtaaagtgcaaaaagagggggttgatattatattcaaaggattattttcaggtttagggagatactggaccatattgatttattcaattataggtgtggtaataattgtgatattagtttatatcctgttgcccataggtcggcttttaaaagcattcctaatcagacatgaaatagaatatgccatggagcaaaaaatcaagtaggtaccacaacggactacatctacatttgatccggaggcagcatatgtggcatttgaagctagatacggacaagtgctcaatgctggtgttgttagagtcttcttcctcaaccaaaagaaggccaaagatgtcttacgtaagacatcgcggcccatggttgaccttacttttggtggggtccaatttgcaatggttaataaccatttcccacaattccagtcgaatccagtgccggacaacggtcttaccctgcaccgtctgtcaggatacctagctcgctgggccttcacccagatgcgatcacctattaagcaagctgagtttagggccactgtggtggtgcctttggcagaggtgaagggttgtacttggaatgatggtgacgcgatgtacctggggtttgctgccggtgctgagatgtttctgcaaacattcactttcttccctctagtgattgagatgcatagggtcctcaaggatggcatggacgtcaacttcatgaagaaagtccttcggcagagatatggccagaagactgctgaacagtggatgcgtgaagaaatagttgctgtaagagcagcttttgaagctgtaggaactttggcctgggccaggactggattctccccagcagcaagagacttcttgcgccaatttggaattgacatatag
>0002AFS_Brazil_AM_Manicore_2023-01-04
ctcaaccaatatcgaaataggatattgcactgccgtgaacctgaaatagcaaaagatatatggcgtgatctattgaatgatcgacacaactacttttctcgagaattttgcagagctgcaaaccttgagtatagaaatgatgttcctgctgaggatatttgtgctgaagtccttgatggttacaaagcaaggaaagtgcgcttttgcacacctgataattacttactacacgacgggaaaatgtatataatagatttcaaagtgtctgtggatgatcggtcttccagaattacaagagagaaatacaatgaaatttttggagaagtgttcaacccagaaggtgtggactttgaaatcgttattatcaggttggatccttcaaatatggctatacatgttgactctcgagatttcatgaatacaatcggaccaatcacgctaaacattagtatgcaatggttttttgatatgaaagacttcttatttggcaaattccgggatgatgataaattccatgctataataagccaaggagaattcacaatgacattgccatggatcgaagaagatactccagaattgcttgctcatcctatatacaatgagttcatgaattcaatgccagagtcagaacaggccctgttcaaagaagcattggaattcaaatcattcggagcagaaaaatggaatattttcttaaagggagtgatgtctaagtatggtgaatattataaagaatttaccaaaggacatgcccaatccatattcttggcaacaggggactaccccaaaccagataaggaccaaatttcagctggctggcgagagatggtaagtagagtgagctctgaacgtgacatgtcaaatgacataaatcaggaaaaaccaagcatacattttatatgggcacaaaatgactcaagtagcaataataacatacaaaaattaatcaaactatccaaatcattgcaagccatgagtggaacaggaagctatataagtgccttcaaatcattaggaagattgatggatatatcatcagacatcaaaaagtatgagtcattctgcggaaaattaaaatctttggcaaggtctagcgtaaagaaactcgacaggaaaatagaaccggtacaaattggaacagcaactgtcttatgggaacaacaatttaaattagatacggatgtcataaaaagagaagacagaatacatttaatgaaagattatttcggaattggtaaacacaagtctttttcaaaaaagctaaacaatgacataaataccgataagcctaaaatattgaattttgacaatgacgatatagttaggaaatgcaaagataaatataatcaagtcacacataacttgtctcaagttaatgaattagacaagattggaaattacctagagcatttttcagctaaaattagtgcctgcagtgtagaaatgtgggactttatatataatacgactaaaactaagtactggcaatgcatcaacgactactctaccctaatgaaaaacatgctagctgtttcccaatataataggcacaatacctttaggattgtctcatgtgcaaataacaatgtatttggcttagtgatgccaagctcagacataaaaacaaaaaaagcaacattagtctatgcaataatagctctccacaatgaggagacagagatagcagaacttggttcactctattccactttcaagacaacaacaggctatatttcaatatcgaaagcttttaggctagataaagaaaggtgccagcgcatagtgtcctctccaggcttatttcttatgacaagctgtctattattcaatggtaataagagtctagagtttgataagttactaggcttttcattttttacatcaatatcgattacaaaagctatgctctctcttactgagccttcacgctatatgatcatgaattcattggcagtttctagccatgtaaaagagtatatatctgaaaaattttctccttatacaaaaacagcattttctgtagtgatgacagatttgattaaaaaaggttgctattcagcatatgaacagaggaaaaaggtccaaataagggatataaagttaacagactacgatataacacagaaaggggtagattccaaaagagatcttaaatccatttggttcccgggaaaggtaaatttaaaagaatacttgaaccagatttatttaccattttattttaattccaaaggattgcatgaaaagcatcatgttttaatagatttggctaaaacagtgctagaaatcgaaaaagagcaaagagaatcattacctgagccatggtcagagatacctgctaagcagactgtcaacttaaacattttgatttactcaattgcaaggaatttgaacttagatacttcaagacataattttgtgaggagccgggtggaaaatgcaaataactttaacagatctataacaacaatatccacctttaccagctcgaaatcatgcattaaaattggtgattttgaggaagagaaaaagaagaaaacaaaaaatgatgcaaagaaactagcaaaagatatttctaaattaactatagccaacccagcattcttagatgaaatcacaaatgaacatgagataagacactcaacttacgaggatttgaaacaatctatcccagattacacagactatatgtctgtaaaagtttttgatagactatatgagaagattactactaacgaaataagtgataaagaaacagtcaagttgattctagagactatgaagaagcataaaatattttactttggattcttcaacaaaggacaaaaaacagctaaagatagagaaatatttttaggtgaattcgaggcaaaaatgtgcctgtaccttgttgaaagaatagccaaagagagatgcaaattaaacccagaagaaatgataagcgaaccaggcgactctaagttacgagtattggaaaagcaatcagaagatgaaattaggtatatcagcaacacaataaagacattgggaaatgccatagaaaacctgcaatccgggtctttaaattgggcagatatatgtgaaagtaaggcacgagggcttaaaatagaaataaatgctgatatgtctaaatggagtgcccaagatgtgcttttcaagtatttctggctgatagtacttgatcctatcttatatcctgctgagaggaagagaataatttattttctatgtaattacatgcaaaaaaggcttataatgcctgatgaattgctcactacgatattggaccagagggttccttattcaaatgatataattggggcgatgacaaacaattatagatccaacacagtagaaataaagcgaaactggcttcaaggcaatttaaattatacaagtagttacttgcacagctgtagtatgtctgtatataaagatataataagggaagcagcaacattattagagggggaagcccttgtgaattcaatggtacattctgatgataaccaaacatccatatgtatggtgcaaaacaagttgccagatgacaatgtaattgaattttgcatcaagatattcgagaaaatatgtttaacttttggaaatcaggcaaacatgaaaaagacatacctaaccaatttcatcaaggaattcgtttctttatttaatatacatggggagccattctctatatacgggaggtttttgcttacagcagtaggggactgtgcctatctggggccttatgaagatttagcaagtaggctatctgcaacacaaaccgctataaagcatggctgcccaccatcactggcatgggtatccattgctttgaatcactggataactcacaccacgtataatatgttacctggccaaaataatgacccattaccattcttccctaccaacaatagaaatgaaataccagtggagatgtgcggaatactagaaagtgacttatcaacaattgcactaaccggtttagaagcgggaaatgtcacgtttctaacaaatatagcaagaaaactatcatctccaatcttgcaaagagaaagtatccaagaccaatacaattctatagaaaaatgggacctaagtaggttatcacagattgacattctgaggcttaaaatgcttaggtacatatctcttgatagttcggtcacatctgatgatggtatgggggagaccagtgaaatgagatcgcgatcgcttttaacacctcgtaaattcacaacaagtgggtcactcaatagacttaaatcgtataaagattttcaaaatataataacagatgaggataagacaaacgagctatttgagaatttcattaggcatccagagttattggtcacaaaaggcgaaacatttgaagaatttgtcaatacaatattatttaggtataattcaaagaaattcaaagaatctctgtcgatacaaaatccagcacaactctttattgagcaaatattattttccaacaaaccaataattgattacactagcatacatgataagatttttggattgcaagatatgccaggaatcgaagaactagatacaatcataggccgcaaaacatttgttgaaagttatgtccagattgtagatgatttaagcaacttaacactggatattaatgatgtcaagactatatttgccttctgtctcatgaatgatccactactaattacatctgctaataacataataatgtctgttaaagggcatagccaagaaagaataggacaatcagcatgcaaaatgccagaggtcaggagtctgaagcttatacattattcgccagcagttgttttgagagcctatgtgagagggccaacaaatgtgccaaatgtagatatagacgagcttgcgagggatctatctcatctggaagatttcatacaaagcacaaaactcagagagaatatgagagagagaatagaaataaatgagaaacggcatttaggaagagatttcaagtttgaaatcaaagaattgactagattttaccaagtgtgttatgattatataaaatctacagaacataaaattaaggtattcatattgccatacaaagttttcacatcaattgaattctgtggcgcactgacagggaacttaataaatgataaattgtggtatataacacattacttaaaaaatatagtgtccactacacacaaggcacaaatttcgtcctcacctgaattggaattgcaaatagctgatgaagcactgagactaatagcacactttgccgatactttcttggcatctgaatcaagaattcaatttctgaaaaaggttatcgaagaattcacatacaaagggatacctgtaaaacatttatattccaaaataaagaattccaagttaagggtcaaattcttagggatccttttgtggttggatgacctaacacaaaatgatttggataagtttgatgcagataaatcagacgaaaagattatatggaataactggcaggtatcaagagatatgaacactggaccaatagatttaatgataagtggctattccaggcaactgcggatcacaggggaagatgataaattgattgctgctgaattgcaggtcactagattgtcagaagatttgatttacagacacggccaggcaatgttaaataaaccgcacggattgaagcttgaaaagatgcagcctgtaactgagatgtctaaacaactacattatatcgttttccagcagaggtcaagaaagcggtacttctattctatattgcccacccaaataattgaagatcataattctagaatcgaatcatctaggttaaacagagattcaaaatgggttcctgtgtgtcctgttgcagtatcaaaactctatcagcaaggacgacctatactttccaaggttaagaatctgaatatgcagactcattcactttctagaatacaggttaatgtggatgaatatgccattacaagaagagcgcattttcagaagatgcctttctttgaaggaccatccatcccttctggtggcatggatctatcagagttaatgaaatccacatccttattgagcttaaattatgacaatataaaaaatgcttctttattggatatgtctagagtattcaagtgcaatggcagtgaaaatgaccaaatggcttttgagttcctgtcagatgaaattctagagcaagacgtagttgaagaaatagaatgcaatcctatattttctatcagttatacaaaaagaggagaatccaatatgacttataaaaatgctttccacaaagctttaatctcagaatgtgacaaatttgaagaagcattcgactttcttgacatggggttttgctcgaacgagaaccttagtattttagaggaaatacattggattatcagttatttgaagacgaatcagtggtccacagaactagacaattgtattcatatgtgtatgtataggaatgggtatgatgcagagtatcatagatttgatataccttctaaattcctcaaagacccgataaaccgaacagtaaattggacagaggttattgaatttatactattaattgaagatttccaaacaaagattgagccatggtcgagtatgaagtcacatttctgttcaaaagcacacagtgtagcattagagtgcatgaaaagcgagaaaagatcactggcagaatttgtaaatttaataattatctcaatggttctgagcattgcctacgggcatcctctttcaacaagtcaaattggtgaccgctgttttgctggtggtaacctcttcaaggagatgaacttgagtgtaggacttggcgaaatatgtgttaaagatgacatatctattgttaaaagtactactgtttttagtaagaatagaccagctcttgaggcaaccacaaaattttatagatcttttattgtgaaagactggtctgaatgcaatccagtgctagataaatttggaaattttatggttttaagtgttgatgataatggccatataatacctaaaatgtacacatgtagagcagcatgtgatattagattaaacaaagataatgctgaaataatattatcgtcaacaaagctcaaccacttcgaaattgtcggaacaacttcgacatcaggctggttcaaaaacacaataacaaacaatttggaacacacatgcgaacatgtgaccgtaaattgtggtcagaaatcagtaaaattccatgcatgttttagacaacataggggttgtataagattctttaaagggacatatatgccatactcaatgattgaagcaatgtgtgttaacatagagctaataattctgacattgtatatctttgctgcaattatatttgcattaatcataacaaagagttatgtggcatacctgctcctgccgttattttatccagtgacatggttttacggaaaggtttataaaaagattaattcctgcccaaattgtctacttgcatctcatcctttcaccagctgccctaaaatctgtatatgcggttctagatttagttgcacagaagctcttaaggtgcatagaatgggtaaggactgtttaggttataaatctctaagcaaagctagacagatgtgtaaatcgaaaagctggtcctttacagcagctatattaactggattaatattgatggaatttatctcaccaattgcaggagagagaatgtataagcttgaggagttagctgatgagtttataaagctaacagagcaagtaaatattttagaaagagaaatggaagtcttgaagcagtcaataattgttatgtttgcaatcattttggtattgttgctttttgaaaatatgatattcaaccgacttttcagcactttttatcgttcttgctccatgtgtggtttgatacattatagaccaggactcaagattgatttaaccaaaactaatagatgcggtagttgcatctgtggattcaatgagcagcaatcatctggttttgaatatgaaatatttctgaaggatatgcatatccagaaagagtcatgcaaatttagtccaagagtaaaccactttaggaatattaaagctttattatttgcacttgtaatctgtgctactatatatacagtttatgcagatgaagattgcttgtctaaagacattaaaataacatatcaagagttgcataattgcataggcccaaagataatgggcgacacttgtgtatcaaagaatgaattgtattctgatttatcctcaaaaaatctagtcacagaatatgataaaaaatattttgaacctgatactgtaaatgatcaattcaacaaaatagagtttgcccaagatgcacatagaatgatactattagaaagaatactttacaagacagaatgtgaaatgctaagcttaaaaaagaacagtggaccttataatgttgcctggcgcacatatttaaaaaatcataatatagacctatgcagtaggcacaactataaaatgatatgtcagtgtattaatacacactctatgtgtaaaaatacagatatagattacaacaaagagattgaaacatattataaaagcaatgctgcagcctatagagctgacctgaataccataatggacacattaaaaacggcattcagagggcttacaaaggtcctaattgaaaattatatagaaaaagatgactctgatgctcttaaggctttattcagtaatattactgattctgtccaggacaattatcagatgattggaatattgaaatttgccagtaagctattagatattaaccttggtagatccacccgctcagctcatcattctataatgacaaacgaaattcccaaatctaatccttttactgattacagttattccaatgtgaacataaaggagtgcatgtcaccagagagcttgaaatgttttaagaagagagacagtgcaccgcacacaaatcacctgctttgcaagatagacagcaaatataaagcatttgactggccagagatagaaacaattcaaaaaggtcaaaaattgtgtcttggtgacagtcattgcaacttggaatttacagccataactgcagataagattatgtcattaactaactgttataaggaatctttcactgcgcaaccagcagatatgcagactggaattaaaaaatgctcagctgatgaaattggagaatgtacaacacttgaagacaagacatggccgatcgtattctgtggtggcaaatattactactctgatagcaaagagcatgccaaggacggttctatcaacaactattgtttaaccaacaaatgctctgaacaacgttttccaatacatgaaaattggtttaaaaaatgtaattgggataagacccacaaagaatttagcactatgagacaaataaactataatgatataacttcttatagaaaagcaatagaatctgagataggaacagatttgatgacacaccattataagcccacaaagaaccttccgcatgttgtgccaaggtatcatagtatagatgtacaaggtacagaatcaacagagggtattatcaatggtttcatacaaaatacaatacctgctattagtggtctaggtgtcggttatcatctgaatttcaaaggcaatcagttatttgacatagttatttttgtgaaaaaggctgtatataaagcacagtaccagaaagcatacaccacaggtcccagtatatccataaatattgaacacaatgaaagatgcacaggccactgccccgaaaagattcctgcaaaagaaggttggctaacattttctaaagaacatactagttcttggggatgtgaagaatacggctgtcttgctatagatacaggctgtctatatggttcttgtcaagatgtcatacgcccagaattagatgtttataagaagattggcagtgaagcatcactgatagaaatatgcataactttgcctcatgaaacttattgcaatgatatggatatattagaaccgattataggtgataaattaagtgcatcctttcagaatacgcagactaaccaacttccgactcttatagcttataaaaaagggaaaatatacacaggtcaaatcaatgatattggaaatacagcattgcagtgcggctcaatccaagtaattaatgggtcaactatcggaactggcagccccaaattcgattatatatgccatgctatgagaaggaaagatgttattgtaaggaagtgtttcaatgacaattatcagtcatgcactaggttagaaaaacggaatgacttgaccccttatagaaaaggcgatgtcattgaagtatcaaaaacaggatcaaacatgggccaaatgacatttaaaatagaactaggtgatatcaactataaaatattcactaaatcaatagatcttcaaatgtctggcatttgtgctgggtgcattgactgtgctgaaggtatttcatgctctataaatgctgaagtgtcggccgaaacagtctgccattgtaaaacaaactgtgaagattttataaataatatagtgttttcaccacaaatcaagaattacaatattaaagttcactgtaaatctaaagttgaaaagataatagcgcatatctgtgggagagacatcgatttacaattaactgttaaaccatacaatcagaagatagatttgtcgcagttagatgaatcaaattacataagggaagaggatctccagtgcgggacatggttatgtaaagtgcaaaaagagggggttgatattatattcaaaggattattttcaggtttagggagatactggaccatattgatttattcaattataggtgtggtaataattgtgatattagtttatatcctgttgcccataggtcggcttttaaaagcattcctaatcagacatgaaatagaatatgccatggagcaaaaaatcaagtaggtaccacaacggactacatctacatttgatccggaggcagcatatgtggcatttgaagctagatacggacaagtgctcaatgctggtgttgttagagtcttcttcctcaaccaaaagaaggccaaagatgtcttacgtaagacatcgcggcccatggttgaccttacttttggtggggtccaatttgcaatggttaataaccatttcccacaattccagtcgaatccagtgccggacaacggtcttaccctgcaccgtctgtcaggatacctagctcgctgggccttcacccagatgcgatcacctattaagcaagctgagtttagggccactgtggtggtgcctttggcagaggtgaagggttgtacttggaatgatggtgacgcgatgtacctggggtttgctgccggtgctgagatgtttctgcaaacattcactttcttccctctagtgattgagatgcatagggtcctcaaggatggcatggacgtcaacttcatgaagaaagtccttcggcagagatatggccagaagactgctgaacagtggatgcgtgaagaaatagttgctgtaagagcagcttttgaagctgtaggaactttggcctgggccaggactggattctccccagcagcaagagacttcttgcgccaatttggaattgacatatag
>0051JSL_Brazil_AM_Manicore_2023-02-15
ctcaaccaatatcgaaataggatattgcactgccgtgaacctgaaatagcaaaagatatatggcgtgatctattgaatgatcgacacaactacttttctcgagaattttgcagagctgcaaaccttgagtatagaaatgatgttcctgctgaggatatttgtgctgaagtccttgatggttacaaagcaaggaaagtgcgcttttgcacacctgataattacttactacacgacgggaaaatgtatataatagatttcaaagtgtctgtggatgatcggtcttccagaattacaagagagaaatacaatgaaatttttggagaagtgttcaacccagaaggtgtggactttgaaatcgttattatcaggttggatccttcaaatatggctatacatgttgactctcgagatttcatgaatacaatcggaccaatcacgctaaacattagtatgcaatggttttttgatatgaaagacttcttatttggcaaattccgggatgatgataaattccatgctataataagccaaggagaattcacaatgacattgccatggatcgaagaagatactccagaattgcttgctcatcctatatacaatgagttcatgaattcaatgccagagtcagaacaggccctgttcaaagaagcattggaattcaaatcattcggagcagaaaaatggaatattttcttaaagggagtgatgtctaagtatggtgaatattataaagaatttaccaaaggacatgcccaatccatattcttggcaacaggggactaccccaaaccagataaggaccaaatttcagctggctggcgagagatggtaagtagagtgagctctgaacgtgacatgtcaaatgacataaatcaggaaaaaccaagcatacattttatatgggcacaaaatgactcaagtagcaataataacatacaaaaattaatcaaactatccaaatcattgcaagccatgagtggaacaggaagctatataagtgccttcaaatcattaggaagattgatggatatatcatcagacatcaaaaagtatgagtcattctgcggaaaattaaaatctttggcaaggtctagcgtaaagaaactcgacaggaaaatagaaccggtacaaattggaacagcaactgtcttatgggaacaacaatttaaattagatacggatgtcataaaaagagaagacagaatacatttaatgaaagattatttcggaattggtaaacacaagtctttttcaaaaaagctaaacaatgacataaataccgataagcctaaaatattgaattttgacaatgacgatatagttaggaaatgcaaagataaatataatcaagtcacacataacttgtctcaagttaatgaattagacaagattggaaattacctagagcatttttcagctaaaattagtgcctgcagtgtagaaatgtgggactttatatataatacgactaaaactaagtactggcaatgcatcaacgactactctaccctaatgaaaaacatgctagctgtttcccaatataataggcacaatacctttaggattgtctcatgtgcaaataacaatgtatttggcttagtgatgccaagctcagacataaaaacaaaaaaagcaacattagtctatgcaataatagctctccacaatgaggagacagagatagcagaacttggttcactctattccactttcaagacaacaacaggctatatttcaatatcgaaagcttttaggctagataaagaaaggtgccagcgcatagtgtcctctccaggcttgtttcttatgacaagctgtctattattcaatggtaataagagtctagagtttgataagttactaggcttttcattttttacatcaatatcgattacaaaagctatgctctctcttactgagccttcacgctatatgatcatgaattcattggcagtttctagccatgtaaaagagtatatatctgaaaaattttctccttatacaaaaacagcattttctgtagtgatgacagatttgattaaaaaaggttgctattcagcatatgaacagaggaaaaaggtccaaataagggatataaagttaacagactacgatataacacagaaaggggtagattccaaaagagatcttaaatccatttggttcccgggaaaggtaaatttaaaagaatacttgaaccagatttatttaccattttattttaattccaaaggattgcatgaaaagcatcatgttttaatagatttggctaaaacagtgctagaaatcgaaaaagagcaaagagaatcattacctgagccatggtcagagatacctgctaagcagactgtcaacttaaacattttgatttactcaattgcaaggaatttgaacttagatacttcaagacataattttgtgaggagccgggtggaaaatgcaaataactttaacagatctataacaacaatatccacctttaccagctcgaaatcatgcattaaaattggtgattttgaggaagagaaaaagaagaaaacaaaaaatgatgcaaagaaactagcaaaagatatttctaaattaactatagccaacccagcattcttagatgaaatcacaaatgaacatgagataagacactcaacttacgaggatttgaaacaatctatcccagattacacagactatatgtctgtaaaagtttttgatagactatatgagaagattactactaacgaaataagtgataaagaaacagtcaagttgattctagagactatgaagaagcataaaatattttactttggattcttcaacaaaggacaaaaaacagctaaagatagagaaatatttttaggtgaattcgaggcaaaaatgtgcctgtaccttgttgaaagaatagccaaagagagatgcaaattaaacccagaagaaatgataagcgaaccaggcgactctaagttacgagtattggaaaagcaatcagaagatgaaattaggtatatcagcaacacaataaagacattgggaaatgccatagaaaacctgcaatccgggtctttaaattgggcagatatatgtgaaagtaaggcacgagggcttaaaatagaaataaatgctgatatgtctaaatggagtgcccaagatgtgcttttcaagtatttctggctgatagtacttgatcctatcttatatcctgctgagaggaagagaataatttattttctatgtaattacatgcaaaaaaggcttataatgcctgatgaattgctcactacgatattggaccagagggttccttattcaaatgatataattggggcgatgacaaacaattatagatccaacacagtagaaataaagcgaaactggcttcaaggcaatttaaattatacaagtagttacttgcacagctgtagtatgtctgtatataaagatataataagggaagcagcaacattattagagggggaagcccttgtgaattcaatggtacattctgatgataaccaaacatccatatgtatggtgcaaaacaagttgccagatgacaatgtaattgaattttgcatcaagatattcgagaaaatatgtttaacttttggaaatcaggcaaacatgaaaaagacatacctaaccaatttcatcaaggaattcgtttctttatttaatatacatggggagccattctctatatacgggaggtttttgcttacagcagtaggggactgtgcctatctggggccttatgaagatttagcaagtaggctatctgcaacacaaaccgctataaagcatggctgcccaccatcactggcatgggtatccattgctttgaatcactggataactcacaccacgtataatatgttacctggccaaaataatgacccattaccattcttccctaccaacaatagaaatgaaataccagtggagatgtgcggaatactagaaagtgacttatcaacaattgcactaaccggtttagaagcgggaaatgtcacgtttctaacaaatatagcaagaaaactatcatctccaatcttgcaaagagaaagtatccaagaccaatacaattctatagaaaaatgggacctaagtaggttatcacagattgacattctgaggcttaaaatgcttaggtacatatctcttgatagttcggtcacatctgatgatggtatgggggagaccagtgaaatgagatcgcgatcgcttttaacacctcgtaaattcacaacaagtgggtcactcaatagacttaaatcgtataaagattttcaaaatataataacagatgaggataagacaaacgagctatttgagaatttcattaggcatccagagttattggtcacaaaaggcgaaacatttgaagaatttgtcaatacaatattatttaggtataattcaaagaaattcaaagaatctctgtcgatacaaaatccagcacaactctttattgagcaaatattattttccaacaaaccaataattgattacactagcatacatgataagatttttggattgcaagatatgccaggaatcgaagaactagatacaatcataggccgcaaaacatttgttgaaagttatgtccagattgtagatgatttaagcaacttaacactggatattaatgatgtcaagactatatttgccttctgtctcatgaatgatccactactaattacatctgctaataacataataatgtctgttaaagggcatagccaagaaagaataggacaatcagcatgcaaaatgccagaggtcaggagtctgaagcttatacattattcgccagcagttgttttgagagcctatgtgagagggccaacaaatgtgccaaatgtagatatagacgagcttgcgagggatctatctcatctggaagatttcatacaaagcacaaaactcagagagaatatgagagagagaatagaaataaatgagaaacggcatttaggaagagatttcaagtttgaaatcaaagaattgactagattttaccaagtgtgttatgattatataaaatctacagaacataaaattaaggtattcatattgccatacaaagttttcacatcaattgaattctgtggcgcactgacagggaacttaataaatgataaattgtggtatataacacattacttaaaaaatatagtgtccactacacacaaggcacaaatttcgtcctcacctgaattggaattgcaaatagctgatgaagcactgagactaatagcacactttgccgatactttcttggcatctgaatcaagaattcaatttctgaaaaaggttatcgaagaattcacatacaaagggatacctgtaaaacatttatattccaaaataaagaattccaagttaagggtcaaattcttagggatccttttgtggttggatgacctaacacaaaatgatttggataagtttgatgcagataaatcagacgaaaagattatatggaataactggcaggtatcaagagatatgaacactggaccaatagatttaatgataagtggctattccaggcaactgcggatcacaggggaagatgataaattgattgctgctgaattgcaggtcactagattgtcagaagatttgatttacagacacggccaggcaatgttaaataaaccgcacggattgaagcttgaaaagatgcagcctgtaactgagatgtctaaacaactacattatatcgttttccagcagaggtcaagaaagcggtacttctattctatattgcccacccaaataattgaagatcataattctagaatcgaatcatctaggttaaacagagattcaaaatgggttcctgtgtgtcctgttgcagtatcaaaactctatcagcaaggacgacctatactttccaaggttaagaatctgaatatgcagactcattcactttctagaatacaggttaatgtggatgaatatgccattacaagaagagcgcattttcagaagatgcctttctttgaaggaccatccatcccttctggtggcatggatctatcagagttaatgaaatccacatccttattgagcttaaattatgacaatataaaaaatgcttctttattggatatgtctagagtattcaagtgcaatggcagtgaaaatgaccaaatggcttttgagttcctgtcagatgaaattctagagcaagacgtagttgaagaaatagaatgcaatcctatattttctatcagttatacaaaaagaggagaatccaatatgacttataaaaatgctttccacaaagctttaatctcagaatgtgacaaatttgaagaagcattcgactttcttgacatggggttttgctcgaacgagaaccttagtattttagaggaaatacattggattatcagttatttgaagacgaatcagtggtccacagaactagacaattgtattcatatgtgtatgtataggaatgggtatgatgcagagtatcatagatttgatataccttctaaattcctcaaagacccgataaaccgaacagtaaattggacagaggttattgaatttatactattaattgaagatttccaaacaaagattgagccatggtcgagtatgaagtcacatttctgttcaaaagcacacagtgtagcattagagtgcatgaaaagcgagaaaagatcactggcagaatttgtaaatttaataattatctcaatggttctgagcattgcctacgggcatcctctttcaacaagtcaaattggtgaccgctgttttgctggtggtaacctcttcaaggagatgaacttgagtgtaggacttggcgaaatatgtgttaaagatgacatatctattgttaaaagtactactgtttttagtaagaatagaccagctcttgaggcaaccacaaaattttatagatcttttattgtgaaagactggtctgaatgcaatccagtgctagataaatttggaaattttatggttttaagtgttgatgataatggccatataatacctaaaatgtacacatgtagagcagcatgtgatattagattaaacaaagataatgctgaaataatattatcgtcaacaaagctcaaccacttcgaaattgtcggaacaacttcgacatcaggctggttcaaaaacacaataacaaacaatttggaacacacatgcgaacatgtgaccgtaaattgtggtcagaaatcagtaaaattccatgcatgttttagacaacataggggttgtataagattctttaaagggacatatatgccatactcaatgattgaagcaatgtgtgttaacatagagctaataattctgacattgtatatctttgctgcaattatatttgcattaatcataacaaagagttatgtggcatacctgctcctgccgttattttatccagtgacatggttttacggaaaggtttataaaaagattaattcctgcccaaattgtctacttgcatctcatcctttcaccagctgccctaaaatctgtatatgcggttctagatttagttgcacagaagctcttaaggtgcatagaatgggtaaggactgtttaggttataaatctctaagcaaagctagacagatgtgtaaatcgaaaagctggtcctttacagcagctatattaactggattaatattgatggaatttatctcaccaattgcaggagagagaatgtataagcttgaggagttagctgatgagtttataaagctaacagagcaagtaaatattttagaaagagaaatggaagtcttgaagcagtcaataattgttatgtttgcaatcattttggtattgttgctttttgaaaatatgatattcaaccgacttttcagcactttttatcgttcttgctccatgtgtggtttgatacattatagaccaggactcaagattgatttaaccaaaactaatagatgcggtagttgcatctgtggattcaatgagcagcaatcatctggttttgaatatgaaatatttctgaaggatatgcatatccagaaagagtcatgcaaatttagtccaagagtaaaccactttaggaatattaaagctttattatttgcacttgtaatctgtgctactatatatacagtttatgcagatgaagattgcttgtctaaagacattaaaataacatatcaagagttgcataattgcataggcccaaagataatgggcgacacttgtgtatcaaagaatgaattgtattctgatttatcctcaaaaaatctagtcacagaatatgataaaaaatattttgaacctgatactgtaaatgatcaattcaacaaaatagagtttgcccaagatgcacatagaatgatactattagaaagaatactttacaagacagaatgtgaaatgctaagcttaaaaaagaacagtggaccttataatgttgcctggcgcacatatttaaaaaatcataatatagacctatgcagtaggcacaactataaaatgatatgtcagtgtattaatacacactctatgtgtaaaaatacagatatagattacaacaaagagattgaaacatattataaaagcaatgctgcagcctatagagctgacctgaataccataatggacacattaaaaacggcattcagagggcttacaaaggtcctaattgaaaattatatagaaaaagatgactctgatgctcttaaggctttattcagtaatattactgattctatccaggacaattatcagatgattggaatattgaaatttgccagtaagctattagatattaaccttggtagatccacccgctcagctcatcattctataatgacaaacgaaattcccaaatctaatccttttactgattacagttattccaatgtgaacataaaggagtgcatgtcaccagagagcttgaaatgttttaagaagagagacagtgcaccgcacacaaatcacctgctttgcaagatagacagcaaatataaagcatttgactggccagagatagaaacaattcaaaaaggtcaaaaattgtgtcttggtgacagtcattgcaacttggaatttacagccataactgcagataagattatgtcattaactaactgttataaggaatctttcactgcgcaaccagcagatatgcagactggaattaaaaaatgctcagctgatgaaattggagaatgtacaacacttgaagacaagacatggccgatcgtattctgtggtggcaaatattactactctgatagcaaagagcatgccaaggacggttctatcaacaactattgtttaaccaacaaatgctctgaacaacgttttccaatacatgaaaattggtttaaaaaatgtaattgggataagacccacaaagaatttagcactatgagacaaataaactataatgatataacttcttatagaaaagcaatagaatctgagataggaacagatttgatgacacaccattataagcccacaaagaaccttccgcatgttgtgccaaggtatcatagtatagatgtacaaggtacagaatcaacagagggtattatcaatggtttcatacaaaatacaatacctgctattagtggtctaggtgtcggttatcatctgaatttcaaaggcaatcagttatttgacatagttatttttgtgaaaaaggctgtatataaagcacagtaccagaaagcatacaccacaggtcccagtatatccataaatattgaacacaatgaaagatgcacaggccactgccccgaaaagattcctgcaaaagaaggttggctaacattttctaaagaacatactagttcttggggatgtgaagaatacggctgtcttgctatagatacaggctgtctatatggttcttgtcaagatgtcatacgcccagaattagatgtttataagaagattggcagtgaagcatcactgatagaaatatgcataactttgcctcatgaaacttattgcaatgatatggatatattagaaccgattataggtgataaattaagtgcatcctttcagaatacgcagactaaccaacttccgactcttatagcttataaaaaagggaaaatatacacaggtcaaatcaatgatattggaaatacagcattgcagtgcggctcaatccaagtaattaatgggtcaactatcggaactggcagccccaaattcgattatatatgccatgctatgagaaggaaagatgttattgtaaggaagtgtttcaatgacaattatcagtcatgcactaggttagaaaaacggaatgacttgaccccttatagaaaaggcgatgtcattgaagtatcaaaaacaggatcaaacatgggccaaatgacatttaaaatagaactaggtgatatcaactataaaatattcactaaatcaatagatcttcaaatgtctggcatttgtgctgggtgcattgactgtgctgaaggtatttcatgctctataaatgctgaagtgtcggccgaaacagtctgccattgtaaaacaaactgtgaagattttataaataatatagtgttttcaccacaaatcaagaattacaatattaaagttcactgtaaatctaaagttgaaaagataatagcgcatatctgtgggagagacatcgatttacaattaactgttaaaccatacaatcagaagatagatttgtcgcagttagatgaatcaaattacataagggaagaggatctccagtgcgggacatggttatgtaaagtgcaaaaagagggggttgatattatattcaaaggattattttcaggtttagggagatactggaccatattgatttattcaattataggtgtggtaataattgtgatattagtttatatcctgttgcccataggtcggcttttaaaagcattcctaatcagacatgaaatagaatatgccatggagcaaaaaatcaagtaggtaccacaacggactacatctacatttgatccggaggcagcatatgtggcatttgaagctagatacggacaagtgctcaatgctggtgttgttagagtcttcttcctcaaccaaaagaaggccaaagatgtcttacgtaagacatcgcggcccatggttgaccttacttttggtggggtccaatttgcaatggttaataaccatttcccacaattccagtcgaatccagtgccggacaacggtcttaccctgcaccgtctgtcaggatacctagctcgctgggccttcacccagatgcgatcacctattaagcaagctgagtttagggccactgtggtggtgcctttggcagaggtgaagggttgtacttggaatgatggtgacgcgatgtacctggggtttgctgccggtgctgagatgtttctgcaaacattcactttcttccctctagtgattgagatgcatagggtcctcaaggatggcatggacgtcaacttcatgaagaaagtccttcggcagagatatggccagaagactgctgaacagtggatgcgtgaagaaatagttgctgtaagagcagcttttgaagctgtaggaactttggcctgggccaggactggattctccccagcagcaagagacttcttgcgccaatttggaattgacatatag
>ZCD142_Brazil_RO_PortoVelho_2023-03-08
ctcaaccaatatcgaaataggatattgcactgccgtgaacctgaaatagcaaaagatatatggcgtgatctattgaatgatcgacacaactacttttctcgagaattttgcagagctgcaaaccttgagtatagaaatgatgttcctgctgaggatatttgtgctgaagtccttgatggttacaaagcaaggaaagtgcgcttttgcacacctgataattacttactacacgacgggaaaatgtatataatagatttcaaagtgtctgtggatgatcggtcttccagaattacaagagagaaatacaatgaaatttttggagaagtattcaacccagaaggtgtggactttgaaatcgttattatcaggttggatccttcaaatatggctatacatgttgactctcgagatttcatgaatacaatcggaccaatcacgctaaacattagtatgcaatggttttttgatatgaaagacttcttatttggcaaattccgggatgatgataaattccatgctataataagccaaggagaattcacaatgacattgccatggatcgaagaagatactccagaattgcttgcccatcctatatacaatgagttcatgaattcaatgccagagtcagaacaggccctgttcaaagaagcattggaattcaaatcattcggagcagaaaaatggaatattttcttaaagggagtgatgtctaagtatggtgaatattataaagaatttaccaaaggacatgcccaatccatattcttggcaacaggggactaccccaaaccagataaggaccaaatttcagctggctggcgagagatggtaagtagagtgagctctgaacgtgacatgtcaaatgacataaatcaggaaaaaccaagcatacattttatatgggcacaaaatgactcaagtagcaataataacatacaaaaattaatcaaactatccaaatcattgcaagccatgagtggaacaggaagctatataagtgccttcaaatcattaggaagattgatggatatatcatcagacatcaaaaagtatgagtcattctgcggaaaattaaaatctttggcaaggtctagcgtaaagaaactcgacaggaaaatagaaccggtacaaattggaacagcaactgtcttatgggaacaacaatttaaattagatacggatgtcataaaaagagaagacagaatacatttaatgaaagattatttcggaattggtaaacacaagtctttttcaaaaaagctaaacaatgacataaataccgataagcctaaaatattgaattttgacaatgacgatatagttaggaaatgcaaagataaatataatcaagtcacacataacttgtctcaagttaatgaattagacaagattggaaattacctagagcatttttcagctaaaattagtgcctgcagtgtagaaatgtgggactttatatataatacgactaaaactaagtactggcaatgcatcaacgactactctaccctaatgaaaaacatgctagctgtttcccaatataataggcacaatacctttaggattgtctcatgtgcaaataacaatgtatttggcttagtgatgccaagctcagacataaaaacaaaaaaagcaacattagtctatgcaataatagctctccacaatgaggagacagagatagcagaacttggttcactctattccactttcaagacaacaacaggctatatttcaatatcgaaagcttttaggctagataaagaaaggtgccagcgcatagtgtcctctccaggcttatttcttatgacaagctgtctattattcaatggtaataagagtctagagtttgataagttactaggcttttcattttttacatcaatatcgattacaaaagctatgctctctcttactgagccttcacgctatatgatcatgaattcattggcagtttctagccatgtaaaagagtatatatctgaaaaattttctccttatacaaaaacagcattttctgtagtgatgacagatttgattaaaaagggttgctattcagcatatgaacagaggaaaaaggtccaaataagggatataaagttaacagactacgatataacacagaaaggggtagattccaaaagagatcttaaatccatttggttcccgggaaaggtaaatttaaaagaatacttgaaccagatttatttaccattttattttaattccaaaggattgcatgaaaagcatcatgttttaatagatttggctaaaacagtgctagaaatcgaaaaagagcaaagagaatcattacccgagccatggtcagagatacctgctaagcagactgtcaacttaaacattttgatttactcaattgcaaggaatttgaacttagatacttcaagacataattttgtgaggagccgggtggaaaatgcaaataactttaacagatctataacaacaatatccacctttaccagctcgaaatcatgcattaaaattggtgattttgaggaagagaaaaagaagaaaacaaaaaatgatgcaaagaaactagcaaaagatatttctaaattaactatagccaacccagcattcttagatgaaatcacaaatgaacatgagataagacactcaacttacgaggatttgaaacaatctatcccagattacacagactatatgtctgtaaaagtttttgatagactatatgagaagattactactaacgaaataagtgataaagaaacagtcaagttgattctagagactatgaagaagcataaaatattttactttggattcttcaacaaaggacaaaaaacagctaaagatagagaaatatttttaggtgaattcgaggcaaaaatgtgcctgtaccttgttgaaagaatagccaaagagagatgcaaattaaacccagaagaaatgataagcgaaccaggcgactctaagttacgagtattggaaaagcaatcagaagatgaaattaggtatatcagcaacacaataaagacattgggaaatgccatagaaaacctgcaatccgggtctttaaattgggcagatatatgtgaaagtaaggcacgagggcttaaaatagaaataaatgctgatatgtctaaatggagtgcccaagatgtgcttttcaagtatttctggctgatagtacttgatcctatcttatatcctgctgagaggaagagaataatttattttctatgtaattacatgcaaaaaaggcttataatgcctgatgaattgctcactacgatattggaccagagggttccttattcaaatgatataattggggtgatgacaaacaattatagatccaacacagtagaaataaagcgaaactggcttcaaggcaatttaaattatacaagtagttacttgcacagctgtagtatgtctgtatataaagatataataagggaagcagcaacattattagagggggaagcccttgtgaattcaatggtacattctgatgataaccaaacatccatatgtatggtgcaaaacaagttgccagatgacaatgtaattgaattttgcatcaagatattcgagaaaatatgtttaacttttggaaatcaggcaaacatgaaaaagacatacctaaccaatttcatcaaggaattcgtttctttatttaatatacatggggagccattctctatatacgggaggtttttgcttacagcagtaggggactgtgcctatctggggccttatgaagatttagcaagtaggctatctgcaacacaaaccgctataaagcatggctgcccaccatcactggcatgggtatccattgctttgaatcactggataactcacaccacgtataatatgttacctggccaaaataatgacccattaccattcttccctaccaacaatagaaatgaaataccagtggagatgtgcggaatactagaaagtgacttatcaacaattgcactaaccggtttagaagcgggaaatgtcacgtttctaacaaatatagcaagaaaactatcatctccaatcttgcaaagagaaagtatccaagaccaatacaattctatagaaaaatgggacctaagtaggttatcacagattgacattctgaggcttaaaatgcttaggtacatatctcttgatagttcggtcacatctgatgatggtatgggggagaccagtgaaatgagatcgcgatcgcttttaacacctcgtaaattcacaacaagtgggtcactcaatagacttaaatcgtataaagattttcaaaatataataacagatgaggataagacaaacgagctatttgagaatttcattaggcatccagagttattggtcacaaaaggcgaaacatttgaagaatttgtcaatacaatattatttaggtataattcaaagaaattcaaagaatctctgtcgatacaaaatccagcacaactctttattgagcaaatattattttccaacaaaccaataattgattacactagcatacatgataagatttttggattgcaagatatgccaggaatcgaagaactagatacaatcataggccgcaaaacatttgttgaaagttatgtccagattgtagatgatttaagcaacttaacactggatattaatgatgtcaagactatatttgccttctgtctcatgaatgatccactactaattacatctgctaataacataataatgtctgttaaagggcatagccaagaaagaataggacaatcagcatgcaaaatgccagaggtcaggagtctgaagcttatacattattcgccagcagttgttttgagagcctatgtgagagggccaacaaatgtgccaaatgtagatatagacgagcttgcgagggatctatctcatctggaagatttcatacaaagcacaaaactcagagagaatatgagagagagaatagaaataaatgagaaacggcatttaggaagagatttcaagtttgaaatcaaagaattgactagattttaccaagtgtgttatgattatataaaatctacagaacataaaattaaggtattcatattgccatacaaagttttcacatcaattgaattctgtggcgcactgacagggaacttaataaatgacaaattgtggtatataacacattacttaaaaaatatagtgtccactacacacaaggcacaaatttcgtcctcacctgaattggaattgcaaatagctgatgaagcactgaggctaatagcacactttgccgatactttcttggcatctgaatcaagaattcaatttctgaaaaaggttatcgaagaattcacatacaaagggatacctgtaaaacatttatattccaaaataaagaattccaagttaagggtcaaattcttagggatccttttgtggttggatgacctaacacaaaatgatttggataagtttgatgcagataaatcagacgaaaagattatatggaataactggcaggtatcaagagatatgaacactggaccaatagatttgatgataagtggctattccaggcaactgcggatcacaggggaagatgataaattgattgctgctgaattgcaggtcactagattgtcagaagatttgatttacagacacggccaggcaatgttaaataaaccgcacggattgaagcttgaaaagatgcagcctataactgagatgtctaaacaactacattatatcgttttccagcagaggtcaagaaagcgatacttctattctatattgcccacccaaataattgaagatcataattctagaatcgaatcatctaggttaaacagagattcaaaatgggttcctgtgtgtcctgttgcagtatcaaaactctatcagcaaggacgacctatactttccaaggttaagaatctgaatatgcagactcattcactttctagaatacaggttaatgtggatgaatatgccattacaagaagagcgcattttcagaagatgcctttctttgaaggaccatccatcccttctggtggcatggatctatcagagttaatgaaatccacatccttattgagcttaaattatgacaatataaaaaatgcttctttattggatatgtctagagtattcaagtgcaatggcagtgaaaatgaccaaatggcttttgagttcctgtcagatgaaattctagagcaagacgtagttgaagaaatagaatgcaatcctatattttctatcagttatacaaaaagaggagaatccaatatgacttataaaaatgctttccacaaagctttaatctcagaatgtgacaaatttgaagaagcattcgactttcttgacatggggttttgctcgaacgagaaccttagtattttagaggaaatacattggattatcagttatttgaagacgaatcagtggtccacagaactagacaattgtattcatatgtgtatgtataggaatgggtatgatgcagagtatcatagatttgatataccttctaaattcctcaaagacccgataaaccgaacagtaaattggacagaggttattgaatttatactattaattgaagatttccaaacaaagattgagccatggtcgagtatgaagtcacatttctgttcaaaagcacacagtgtagcattagagtgcatgaaaagcgagaaaagatcactggcagaatttgtaaatttaataattatctcaatggttctgagcgttgcctacgggcatcctctttcaacaagtcaaattggtgaccgctgttttgctggtggtaacctcttcaaggagatgaacttgagtgtaggacttggcgaaatatgtgttaaagatgacatatctattgttaaaagtactactgtttttagtaagaatagaccagctcttgaggcaaccacaaaattttatagatcttttattgtgaaagactggtctgaatgcaatccagtgctagataaatttggaaattttatggttttaagtgttgatgataatggccatataatacctaaaatgtacacatgtagagcagcatgtgatattagattaaacaaagataatgctgaaataatattatcgtcaacaaagctcaaccacttcgaaattgtcggaacaacttcgacatcaggctggttcaaaaacacaataacaaacaatttggaacacacatgcgaacatgtgaccgtaaattgtggtcagaaatcagtaaaattccatgcatgttttagacaacataggggttgtataagattctttaaagggacatatatgccatactcaatgattgaagcaatgtgtgttaacatagagctaataattctgacattgtatatctttgctgcaattatatttgcattaatcataacaaagagttatgtggcatacctgctcctgccgttattttatccagtgacatggttttacgggaaggtttataaaaagattaattcctgcccaaattgtctacttgcatctcatcctttcaccagctgccctaaaatctgtatatgcggttctagatttagttgcacagaagctcttaaggtgcatagaatgggtaaggactgtttaggttataaatctctaagcaaagctagacagatgtgtaaatcgaaaagctggtcctttacagcagctatattaactggattaatattgatggaatttatctcaccaattgcaggagagagaatgtataagcttgaggagttagctgatgagtttataaagctaacagagcaagtaaatattttagaaagagaaatggaagtcttgaagcagtcaataattgttatgtttgcaatcattttggtattgttgctttttgaaaatatgatattcaaccgacttttcagcactttttatcgttcttgctccatgtgtggtttgatacattatagaccaggactcaagattgatttaaccaaaactaatagatgcggtagttgcatctgtggattcaatgagcagcaatcatctggttttgaatatgaaatatttctgaaggatatgcatatccagaaagagtcatgcaaatttagtccaagagtaaaccactttaggaatattaaagctttattatttgcacttgtaatctgtgctactatatatacagtttatgcagatgaagattgcttgtctaaagacattaaaataacatatcaagagttgcataattgcataggcccaaagataatgggcgacacttgtgtatcaaagaatgaattgtattctgatttatcctcaaaaaatctagtcacagaatatgataaaaaatattttgaacctgatactgtaaatgatcaattcaacaaaatagagtttgcccaagatgcacatagaatgatactattagaaagaatactttacaagacagaatgtgaaatgctaagcttaaaaaagaacagtggaccttataatgttgcctggcgcacatatttaaaaaatcataatatagacctatgcagtaggcacaactataaaatgatatgtcagtgtattaatacacactctatgtgtaaaaatacagatatagattacaacaaagagattgaaacatattataaaagcaatgctgcagcctatagagctgacctgaataccataatggacacattaaaaacggcattcagagggcttacaaaggtcctaattgaaaattatatagaaaaagatgactctgatgctcttaaggctttattcagtaatattactgattctgtccaggacaattatcagatgattggaatattgaaatttgccagtaagctattagatattaaccttggtagatccacccgctcagctcatcattctataatgacaaacgaaattcccaaatctaatccttttactgattacagttattccaatgtgaacataaaggagtgcatgtcaccagagagcttgaaatgttttaagaagagagacagtacaccgcacacaaatcacctgctttgcaagatagacagcaaatataaagcatttgactggccagagatagaaacaattcaaaaaggtcaaaaattgtgtcttggtgacagtcattgcaacttggaatttacagccataactgcagataagattatgtcattaactaactgttataaggaatctttcactgcgcaaccagcagatatgcagactggaattaaaaaatgctcagctgatgaaattggggaatgtacaacacttgaagacaaggcatggccgatcgtattctgtggtggcaaatattactactccgatagcaaagagcatgccaaggacggttctatcaacaactattgtttaaccaacaaatgctctgaacaacgttttccaatacatgaaaattggtttaaaaaatgtaattgggataagacccacaaagaatttagcactatgagacaaataaactataatgatataacttcttatagaaaagcaatagaatctgagataggaacagatttgatgacacaccattataagcccacaaagaaccttccgcatgttgtgccaaggtatcatagtatagatgtacaaggtacagaatcaacagagggtattatcaatggtttcatacaaaatacaatacctgctattagtggtctaggtgtcggttatcatctgaatttcaaaggcaatcagttatttgacatagttatttttgtgaaaaaggctgtatataaagcacagtaccagaaagcatacaccacaggtcccagtatatccataaatattgaacacaatgaaagatgcacaggccactgccccgaaaagattcctgcaaaagaaggttggctaacattttctaaagaacatactagttcttggggatgtgaagaatacggctgtcttgctatagatacaggctgtctatatggttcttgtcaagatgtcatacgcccagaattagatgtttataagaagattggcagtgaagcatcactgatagaaatatgcataactttgcctcatgaaacttattgcaatgatatggatatattagaaccgattataggtgataaattaagtgcatcctttcagaatacgcagactaaccaacttccgactcttatagcttataaaaaagggaaaatatacacaggtcaaatcaatgatattggaaatacagcattgcagtgcggctcaatccaagtaattaatgggtcaactatcggaactggcagccccaaattcgattatatatgccatgctatgagaaggaaagatgttattgtaaggaagtgtttcaatgacaattatcagtcatgcactaggttagaaaaacggaatgacttgaccccttatagaaaaggcgatgtcattgaagtatcaaaaacaggatcaaacatgggccaaatgacatttaaaatagaactaggtgatatcaactataaaatattcactaaatcaatagatcttcaaatgtctggcatttgtgctgggtgtattgactgtgctgaaggtatttcatgctctataaatgctgaagtgtcggccgaaacagtctgccattgtaaaacaaactgtgaagattttataaataatatagtgttttcaccacaaatcaagaattacaatattaaagttcactgtaaatctaaagttgaaaagataatagcgcatatctgtgggagagacatcgatttacaattaactgttaaaccatacaatcagaagatagatttgtcgcagttagatgaatcaaattacataaaggaagaggatctccagtgcgggacatggttatgtaaagtgcaaaaagagggggttgatattatattcaaaggattattttcaggtttagggagatactggaccatattgatttattcaattataggtgtggtaataattgtgatattagtttatatcctgttgcccataggtcggcttttaaaagcattcctaatcagacatgaaatagaatatgccatggagcaaaaaatcaagtaggtaccacaacggactacatctacatttgatccggaggcagcatatgtggcatttgaagctagatacggacaagtgctcaatgctggtgttgttagagtcttcttcctcaaccaaaagaaggccaaagatgtcttacgtaagacatcgcggcccatggttgaccttacttttggtggggtccaatttgcaatggttaataaccatttcccacaattccagtcgaatccagtgccggacaacggtcttaccctgcaccgtctgtcaggatacctagctcgctgggccttcacccagatgcgatcacctattaagcaagctgagtttagggccactgtggtggtgcctttggcagaggtgaagggttgtacttggaatgatggtgacgcgatgtacctggggtttgctgccggtgctgagatgtttctgcaaacattcactttcttccctctagtgattgagatgcatagggtcctcaaggatggcatggacgtcaacttcatgaagaaagtccttcggcagagatatggccagaagactgctgaacagtggatgcgtgaagaaatagttgctgtaagagcagcttttgaagctgtaggaactttggcctgggccaggactggattctccccagcagcaagagacttcttgcgccaatttggaattgacatatag
>ILMD_24100019_Brazil_AM_Manaus_2024-01-17
ctcaaccaatatcgaaataggatattgcactgccgtgaacctgaaatagcaaaagatatatggcgtgatctattgaatgatcgacacaactacttttctcgagaattttgcagagctgcaaaccttgagtatagaaatgatgttcctgctgaggatatttgtgctgaagtccttgatggttacaaagcaaggaaagtgcgcttttgcacacctgataattacttactacacgacgggaaaatgtatataatagatttcaaagtgtctgtggatgatcggtcttccagaattacaagagagaaatacaatgaaatttttggagaagtgttcaacccagaaggtgtggactttgaaatcgttattatcaggttggatccttcaaatatggctatacatgttgactctcgagatttcatgaatacaatcggaccaatcacgctaaacattagtatgcaatggttttttgatatgaaagacttcttatttggcaaattccgggatgatgataaattccatgctataataagccaaggagaattcacaatgacattgccatggatcgaagaagatactccagaattgcttgcccatcctatatacaatgagttcatgaattcaatgccagagtcagaacaggccctgttcaaagaagcattggaattcaaatcattcggagcagaaaaatggaatattttcttaaagggagtgatgtctaagtatggtgaatattataaagaatttaccaaaggacatgcccaatccatattcttggcaacaggggactaccccaaaccagataaggaccaaatttcagctggctggcgagagatggtaagtagagtgagctctgaacgtgacatgtcaaatgacataaatcaggaaaaaccaagcatacattttatatgggcacaaaatgactcaagtagcaataataacatacaaaaattaatcaaactatccaaatcattgcaagccatgagtggaacaggaagctatataagtgccttcaaatcattaggaagattgatggatatatcatcagacatcaaaaagtatgagtcattctgcggaaaattaaaatctttggcaaggtctagcgtaaagaaactcgacaggaaaatagaaccggtacaaattggaacagcaactgtcttatgggaacaacaatttaaattagatacggatgtcataaaaagagaagacagaatacatttaatgaaagattatttcggaattggtaaacacaagtctttttcaaaaaagctaaacaatgacataaataccgataagcctaaaatattgaattttgacaatgacgatatagttaggaaatgcaaagataaatataatcaagtcacacataacttgtctcaagttaatgaattagacaagattggaaattacctagagcatttttcagctaaaattagtgcctgcagtgtagaaatgtgggactttatatataatacgactaaaactaagtactggcaatgcatcaacgactactctaccctaatgaaaaacatgctagctgtttcccaatataataggcacaatacctttaggattgtctcatgtgcaaataacaatgtatttggcttagtgatgccaagctcagacataaaaacaaaaaaagcaacattagtctatgcaataatagctctccacaatgaggagacagagatagcagaacttggttcactctattccactttcaagacaacaacaggctatatttcaatatcgaaagcttttaggctagataaagaaaggtgccagcgcatagtgtcctctccaggcttatttcttatgacaagctgtctattattcaatggcaataagagtctagagtttgataagttactaggcttttcattttttacatcaatatcgattacaaaagctatgctctctcttactgagccttcacgctatatgatcatgaattcattggcagtttctagccatgtaaaagagtatatatctgaaaaattttctccttatacaaaaacagcattttctgtagtgatgacagatttgattaaaaaaggttgctattcagcatatgaacagaggaaaaaggtccaaataagggatataaagttaacagactacgatataacacagaaaggggtagattccaaaagagatcttaaatccatttggttcccgggaaaggtaaatttaaaagaatacttgaaccagatttatttaccattttattttaattccaaaggattgcatgaaaagcatcatgttttaatagatttggctaaaacagtgctagaaatcgaaaaagagcaaagagaatcattacccgagccatggtcagagatacctgctaagcagactgtcaacttaaacattttgatttactcaattgcaaggaatttgaacttagatacttcaagacataattttgtgaggagccgggtggaaaatgcaaataactttaacagatctataacaacaatatccacctttaccagctcgaaatcatgcattaaaattggtgattttgaggaagagaaaaagaagaaaacaaaaaatgatgcaaagaaactagcaaaagatatttctaaattaactatagccaacccagcattcttagatgaaatcacaaatgaacatgagataagacactcaacttacgaggatttgaaacaatctatcccagattacacagactatatgtctgtaaaagtttttgatagactatatgagaagattactactaacgaaataagtgataaagaaacagtcaagttgattctagagactatgaagaagcataaaatattttactttggattcttcaacaaaggacaaaaaacagctaaagatagagaaatatttttaggtgaattcgaggcaaaaatgtgcctgtaccttgttgaaagaatagccaaagagagatgcaaattaaacccagaagaaatgataagcgaaccaggcgactctaagttacgagtattggaaaagcaatcagaagatgaaattaggtatatcagcaacacaataaagacattgggaaatgccatagaaaacctgcaatccgggtctttaaattgggcagatatatgtgaaagtaaggcacgagggcttaaaatagaaataaatgctgatatgtctaaatggagtgcccaagatgtgcttttcaagtatttctggctgatagtacttgatcctatcttatatcctgctgagaggaagagaataatttattttctatgtaattacatgcaaaaaaggcttataatgcctgatgaattgctcactacgatattggaccagagggttccttattcaaatgatataattggggtgatgacaaacaattatagatccaacacagtagaaataaagcgaaactggcttcaaggcaatttaaattatacaagtagttacttgcacagctgtagtatgtctgtatataaagatataataagggaagcagcaacattattagagggggaagcccttgtgaattcaatggtacattctgatgataaccaaacatccatatgtatggtgcaaaacaagttgccagatgacaatgtaattgaattttgcatcaagatattcgagaaaatatgtttaacttttggaaatcaggcaaacatgaaaaagacatacctaaccaatttcatcaaggaattcgtttctttatttaatatacatggggagccattctctatatacgggaggtttttgcttacagcagtaggggactgtgcctatctggggccttatgaagatttagcaagtaggctatctgcaacacaaaccgctataaagcatggctgcccaccatcactggcatgggtatccattgctttgaatcactggataactcacaccacgtataatatgttacctggccaaaataatgacccattaccattcttccctaccaacaatagaaatgaaataccagtggagatgtgcggaatactagaaagtgacttatcaacaattgcactaaccggtttagaagcgggaaatgtcacgtttctaacaaatatagcaagaaaactatcatctccaatcttgcaaagagaaagtatccaagaccaatacaattctatagaaaaatgggacctaagtaggttatcacagattgacattctgaggcttaaaatgcttaggtacatatctcttgatagttcggtcacatctgatgatggtatgggggagaccagtgaaatgagatcgcgatcgcttttaacacctcgtaaattcacaacaagtgggtcactcaatagacttaaatcgtataaagattttcaaaatataataacagatgaggataagacaaacgagctatttgagaatttcattaggcatccagagttattggtcacaaaaggcgaaacatttgaagaatttgtcaatacaatattatttaggtataattcaaagaaattcaaagaatctctgtcgatacaaaatccagcacaactctttattgagcaaatattattttccaacaaaccaataattgattacactagcatacatgataagatttttggattgcaagatatgccaggaatcgaagaactagatacaatcataggccgcaaaacatttgttgaaagttatgtccagattgtagatgatttaagcaacttaacactggatattaatgatgtcaagactatatttgccttctgtctcatgaatgatccactactaattacatctgctaataacataataatgtctgttaaagggcatagccaagaaagaataggacaatcagcatgcaaaatgccagaggtcaggagtctgaagcttatacattattcgccagcagttgttttgagagcctatgtgagagggccaacaaatgtgccaaatgtagatatagacgagcttgcgagggatctatctcatctggaagatttcatacaaagcacaaaactcagagagaatatgagagagagaatagaaataaatgagaaacggcatttaggaagagatttcaagtttgaaatcaaagaattgactagattttaccaagtgtgttatgattatataaaatctacagaacataaaattaaggtattcatattgccatacaaagttttcacatcaattgaattctgtggcgcactgacagggaacttaataaatgacaaattgtggtatataacacattacttaaaaaatatagtgtccactacacacaaggcacaaatttcgtcctcacctgaattggaattgcaaatagctgatgaagcactgaggctaatagcacactttgccgatactttcttggcatctgaatcaagaattcaatttctgaaaaaggttatcgaagaattcacatacaaagggatacctgtaaaacatttatattccaaaataaagaattccaagttaagggtcaaattcttagggatccttttgtggttggatgacctaacacaaaatgatttggataagtttgatgcagataaatcagacgaaaagattatatggaataactggcaggtatcaagagatatgaacactggaccaatagatttaatgataagtggctattccaggcaactgcggatcacaggggaagatgataaattgattgctgctgaattgcaggtcactagattgtcagaagatttgatttacagacacggccaggcaatgttaaataaaccgcacggattgaagcttgaaaagatgcagcctgtaactgagatgtctaaacaactacattatatcgttttccagcagaggtcaagaaagcggtacttctattctatattgcccacccaaataattgaagatcataattctagaatcgaatcatctaggttaaacagagattcaaaatgggttcctgtgtgtcctgttgcagtatcaaaactctatcagcaaggacgacctatactttccaaggttaagaatctgaatatgcagactcattcactttctagaatacaggttaatgtggatgaatatgccattacaagaagagcgcattttcagaagatgcctttctttgaaggaccatccatcccttctggtggcatggatctatcagagttaatgaaatccacatccttattgagcttaaattatgacaatataaaaaatgcttctttattggatatgtctagagtattcaagtgcaatggcagtgaaaatgaccaaatggcttttgagttcctgtcagatgaaattctagagcaagacgtagttgaagaaatagaatgcaatcctatattttctatcagttatacaaaaagaggagaatccaatatgacttataaaaatgctttccacaaagctttaatctcagaatgtgacaaatttgaagaggcattcgactttcttgacatggggttttgctcgaacgagaaccttagtattttagaggaaatacattggattatcagttatttgaagacgaatcagtggtccacagaactagacaattgtattcatatgtgtatgtataggaatgggtatgatgcagagtatcatagatttgatataccttctaaattcctcaaagacccgataaaccgaacagtaaattggacagaggttattgaatttatactattaattgaagatttccaaacaaaaattgagccatggtcgagtatgaagtcacatttctgttcaaaagcacacagtgtagcattagagtgcatgaaaagcgagaaaagatcactggcagaatttgtaaatttaataattatctcaatggttctgagcgttgcctacgggcatcctctttcaacaagtcaaattggtgaccgctgttttgctggtggtaacctcttcaaggagatgaacttgagtgtaggacttggcgaaatatgtgttaaagatgacatatctattgttaaaagtactactgtttttagtaagaatagaccagctcttgaggcaaccacaaaattttatagatcttttattgtgaaagactggtctgaatgcaatccagtgttagataaatttggaaattttatggttttaagtgttgatgataatggccatataatacctaaaatgtacacatgtagagcagcatgtgatattagattaaacaaagataatgctgaaataatattatcgtcaacaaagctcaaccacttcgaaattgtcggaacaacttcgacatcaggctggttcaaaaacacaataacaaacaatttggaacacacatgcgaacatgtgaccgtaaattgtggtcagaaatcagtaaaattccatgcatgttttagacaacataggggttgtataagattctttaaagggacatatatgccatactcaatgattgaagcaatgtgtgttaacatagagctaataattctgacattgtatatctttgctgcaattatatttgcattaatcataacaaagagttatgtggcatacctgctcctgccgttattttatccagtgacatggtcttacggaaaggtttataaaaagatcaattcctgcccaaattgtctacttgcatctcatcctttcaccagctgccctaaaatctgtatatgcggttctagatttagttgcacagaagctcttaaggtgcatagaatgggtaaggactgtttaggttataaatctctaagcaaagctagacagatgtgtaaatcgaaaagctggtcctttacagcagctatattaactggattaatattaatggaatttatctcaccaattgcaggagagagaatgtataagcttgaggagttagctgatgagtttataaagctaacagagcaagtaaatgttttagaaagagaaatggaagtcttgaagcagtcaataattgttatgtttgcaatcattttggtattgttgctttttgaaaatatgatattcaaccgacttttcagcactttttatcgttcttgctccatgtgtggtttgatacattatagaccaggactcaagattgatttaaccaaaactaatagatgcggtagttgcatctgtggattcaatgagcagcaatcatctggttttgaatatgaaatatttctgaaggatatgcatatccagaaagagtcatgcaaatttagtccaagagtaaaccactttaggaatattaaagctttattatttgcacttgtaatctgtgctactatatatacagtttatgcagatgaagattgcttgtctaaagacattaaaataacatatcaagagttgcataattgcataggcccaaagataatgggcgacacttgtgtatcaaagaatgaattgtattctgatttatcctcaaaaaatctagtcacagaatatgataaaaaatattttgaacctgatactgtaaatgatcaattcaacaaaatagagttcgcccaagatgcacatagaatgatactattagaaagaatactttacaagacagaatgtgaaatgctaagcttaaaaaagaacagtggaccttataatgttgcctggcgcacatatttaaaaaatcataatatagacctatgcagtaggcacaactataaaatgatatgtcagtgtattaatacacactctatgtgtaaaaatacagatatagattacaacaaagagattgaaacatattataaaagcaatgctgcagcctatagagctgacctgaataccataatagacacattaaaaacggcattcagagggcttacaaaggtcctaattgaaaattatatagaaaaagatgactctgatgctcttaaggctttattcagtaatattactgattctgtccaggacaattatcagatgattggaatattgaaatttgccagtaagctattagatattaaccttggtagatccacccgctcagctcatcattctataatgacaaacgaaattcccaaatctaatccttttactgattacagttattccaatgtgaacataaaggagtgcatgtcaccagagagcttgaaatgttttaagaagagagacagtacaccgcacacaaatcacctgctttgcaagatagacagcaaatataaagcatttgactggccagagatagaaacaattcaaaaaggtcaaaaattgtgtcttggtgacagtcattgcaacttggaatttacagccataactgcagataagattatgtcattaactaactgttataaggaatctttcactgcgcaaccagcagatatgcagactggaattaaaaaatgctcagctgatgaaattggagaatgtacaacacttgaagacaagacatggccgatcgtattctgtggtggcaaatattactactctgatagcaaagagcatgccaaggacggttctatcaacaactattgtttaaccaacaaatgctctgaacaacgttttccaatacatgaaaattggtttaaaaaatgtaattgggataagacccacaaagaatttagcactatgagacaaataaactataatgatataacttcttatagaaaagcaatagaatctgagataggaacagatttgatgacacaccattataagcccacaaagaaccttccgcatgttgtgccaaggtatcatagtatagatgtacaaggtacagaatcaacagagggtgttatcaatggtttcatacaaaatacaatacctgctattagtggtctaggtgtcggttatcatctgaatttcaaaggcaatcagttatttgacatagttatttttgtgaaaaaggctgtatataaagcacagtaccagaaagcatacaccacaggtcccagtatatccataaatattgaacacaatgaaagatgcacaggccactgccccgaaaagattcctgcaaaagaaggttggctaacattttctaaagaacatactagttcttggggatgtgaagaatacggctgtcttgctatagatacaggctgtctatatggttcttgtcaagatgtcatacgcccagaattagatgtttataagaagattggcagtgaagcatcactgatagaaatatgcataactttgcctcatgaaacttattgcaatgatatggatatattagaaccgattataggtgataaattaagtgcatcctttcagaatacgcagactaaccaacttccgactcttatagcttataaaaaagggaaaatatacacaggtcaaatcaatgatattggaaatacagcattgcagtgcggctcaatccaagtaattaatgggtcaactatcggaactggcagccccaaattcgattatatatgccatgctatgagaaggaaagatgttattgtaaggaagtgtttcaatgacaattatcagtcatgcactaggttagaaaaacggaatgacttgaccccttatagaaaaggcgatgtcattgaagtatcaaaaacaggatcaaacatgggccaaatgacatttaaaatagaactaggtgatatcaactataaaatattcactaaatcaatagatcttcaaatgtctggcatttgtgctgggtgtattgactgtgctgaaggtatttcatgctctataaatgctgaagtgtcggccgaaacagtctgccattgtaaaacaaactgtgaagattttataaataatatagtgttttcaccacaaatcaagaattacaatattaaagttcactgtaaatctaaagttgaaaagataatagcgcatatctgtgggagagacatcgatttacaattaactgttaaaccatacaatcagaagatagatttgtcgcagttagatgaatcaaattacataaaggaagaggatctccagtgcgggacatggttatgtaaagtgcaaaaagagggggttgatattatattcaaaggattattttcaggtttagggagatactggaccatattgatttattcaattataggtgtggtaataattgtgatattagtttatatcctgttgcccataggtcggcttttaaaagcattcctaatcagacatgaaatagaatatgccatggagcaaaaaatcaagtaggtaccacaacggactacatctacatttgatccggaggcagcatatgtggcatttgaagctagatacggacaagtgctcaatgctggtgttgttagagtcttcttcctcaaccaaaagaaggccaaagatgtcttacgtaagacatcgcggcccatggttgaccttacttttggtggggtccaatttgcaatggttaataaccatttcccacaattccagtcgaatccagtgccggacaacggtcttaccctgcaccgtctgtcaggatacctagctcgctgggccttcacccagatgcgatcacctattaagcaagctgagtttagggccactgtggtggtgcctttggcagaggtgaagggttgtacttggaatgatggtgacgcgatgtacctggggtttgctgccggtgctgagatgtttctgcaaacattcactttcttccctctagtgattgagatgcatagggtcctcaaggatggcatggacgtcaacttcatgaagaaagtccttcggcagagatatggccagaagactgctgaacagtggatgcgtgaagaaatagttgctgtaagagcagcttttgaagctgtaggaactttggcctgggccaggactggattctccccagcagcaagagacttcttgcgccaatttggaattgacatatag
>SP_LEIAL1495_SaoPaulo_2024-01-22
ctcaaccaatatcgaaataggatattgcactgccgtgaacctgaaatagcaaaagatatatggcgtgatctattgaatgatcgacacaactacttttctcgagaattttgcagagctgcaaaccttgagtatagaaatgatgttcctgctgaggatatttgtgctgaagtccttgatggttacaaagcaaggaaagtgcgcttttgcacacctgataattacttactacacgacgggaaaatgtatataatagatttcaaagtgtctgtggatgatcggtcttccagaattacaagagagaaatacaatgaaatttttggagaagtgttcaacccagaaggtgtggactttgaaatcgttattatcaggttggatccttcaaatatggctatacatgttgactctcgagatttcatgaatacaatcggaccaatcacgctaaacattagtatgcaatggttttttgatatgaaagacttcttatttggcaaattccgggatgatgataaattccatgctataataagccaaggagaattcacaatgacattgccatggatcgaagaagatactccagaattgcttgcccatcctatatacaatgagttcatgaattcaatgccagagtcagaacaggccctgttcaaagaagcattggaattcaaatcattcggagcagaaaaatggaatattttcttaaagggagtgatgtctaagtatggtgaatattataaagaatttaccaaaggacatgcccaatccatattcttggcaacaggggactaccccaaaccagataaggaccaaatttcagctggctggcgagagatggtaagtagagtgagctctgaacgtgacatgtcaaatgacataaatcaggaaaaaccaagcatacattttatatgggcacaaaatgactcaagtagcaataataacatacaaaaattaatcaaactatccaaatcattgcaagccatgagtggaacaggaagctatataagtgccttcaaatcattaggaagattgatggatatatcatcagacatcaaaaagtatgagtcattctgcggaaaattaaaatctttggcaaggtctagcgtaaagaaactcgacaggaaaatagaaccggtacaaattggaacagcaactgtcttatgggaacaacaatttaaattagatacggatgtcataaaaagagaagacagaatacatttaatgaaagattatttcggaattggtaaacacaagtctttttcaaaaaagctaaacaatgacataaataccgataagcctaaaatattgaattttgacaatgacgatatagttaggaaatgcaaagataaatataatcaagtcacacataacttgtctcaagttaatgaattagacaagattggaaattacctagagcatttttcagctaaaattagtgcctgcagtgtagaaatgtgggactttatatataatacgactaaaactaagtactggcaatgcatcaacgactactctaccctaatgaaaaacatgctagctgtttcccaatataataggcacaatacctttaggattgtctcatgtgcaaataacaatgtatttggcttagtgatgccaagctcagacataaaaacaaaaaaagcaacattagtctatgcaataatagctctccacaatgaggagacagagatagcagaacttggttcactctattccactttcaagacaacaacaggctatatttcaatatcgaaagcttttaggctagataaagaaaggtgccagcgcatagtgtcctctccaggcttatttcttatgacaagctgtctattattcaatggtaataagagtctagagtttgataagttactaggcttttcattttttacatcaatatcgattacaaaagctatgctctctcttactgagccttcacgctatatgatcatgaattcattggcagtttctagccatgtaaaagagtatatatctgaaaaattttctccttatacaaaaacagcattttctgtagtgatgacagatttgattaaaaaaggttgctattcagcatatgaacagaggaaaaaggtccaaataagggatataaagttaacagactacgatataacacagaaaggggtagattccaaaagagatcttaaatccatttggttcccgggaaaggtaaatttaaaagaatacttgaaccagatttatttaccattttattttaattccaaaggattgcatgaaaagcatcatgttttaatagatttggctaaaacagtgctagaaatcgaaaaagagcaaagagaatcattacccgagccatggtcagagatacctgctaagcagactgtcaacttaaacattttgatttactcaattgcaaggaatttgaacttagatacttcaagacataattttgtgaggagccgggtggaaaatgcaaataactttaacagatctataacaacaatatccacctttaccagctcgaaatcatgcattaaaattggtgattttgaggaagagaaaaagaagaaaacaaaaaatgatgcaaagaaactagcaaaagatatttctaaattaactatagccaacccagcattcttagatgaaatcacaaatgaacatgagataagacactcaacttacgaggatttgaaacaatctatcccagattacacagactatatgtctgtaaaagtttttgatagactatatgagaagattactactaacgaaataagtgataaagaaacagtcaagttgattctagagactatgaagaagcataaaatattttactttggattcttcaacaaaggacaaaaaacagctaaagatagagaaatatttttaggtgaattcgaggcaaaaatgtgcctgtaccttgttgaaagaatagccaaagagagatgcaaattaaacccagaagaaatgataagcgaaccaggcgactctaagttacgagtattggaaaagcaatcagaagatgaaattaggtatatcagcaacacaataaagacattgggaaatgccatagaaaacctgcaatccgggtctttaaattgggcagatatatgtgaaagtaaggcacgagggcttaaaatagaaataaatgctgatatgtctaaatggagtgcccaagatgtgcttttcaagtatttctggctgatagtacttgatcctatcttatatcctgctgagaggaagagaataatttattttctatgtaattacatgcaaaaaaggcttataatgcctgatgaattgctcactacgatattggaccagagggttccttattcaaatgatataattggggtgatgacaaacaattatagatccaacacagtagaaataaagcgaaactggcttcaaggcaatttaaattatacaagtagttacttgcacagctgtagtatgtctgtatataaagatataataagggaagcagcaacattattagagggggaagcccttgtgaattcaatggtacattctgatgataaccaaacatccatatgtatggtgcaaaacaagttgccagatgacaatgtaattgaattttgcatcaagatattcgagaaaatatgtttaacttttggaaatcaggcaaacatgaaaaagacatacctaaccaatttcatcaaggaattcgtttctttatttaatatacatggggagccattctctatatacgggaggtttttgcttacagcagtaggggactgtgcctatctggggccttatgaagatttagcaagtaggctatctgcaacacaaaccgctataaagcatggctgcccaccatcactggcatgggtatccattgctttgaatcactggataactcacaccacgtataatatgttacctggccaaaataatgacccattaccattcttccctaccaacaatagaaatgaaataccagtggagatgtgcggaatactagaaagtgacttatcaacaattgcactaaccggtttagaagcgggaaatgtcacgtttctaacaaatatagcaagaaaactatcatctccaatcttgcaaagagaaagtatccaagaccaatacaattctatagaaaaatgggacctaagtaggttatcacagattgacattctgaggcttaaaatgcttaggtacatatctcttgatagttcggtcacatctgatgatggtatgggggagaccagtgaaatgagatcgcgatcgcttttaacacctcgtaaattcacaacaagtgggtcactcaatagacttaaatcgtataaagattttcaaaatataataacagatgaggataagacaaacgagctatttgagaatttcattaggcatccagagttattggtcacaaaaggcgaaacatttgaagaatttgtcaatacaatattatttaggtataattcaaagaaattcaaagaatctctgtcgatacaaaatccagcacaactctttattgagcaaatattattttccaacaaaccaataattgattacactagcatacatgataagatttttggattgcaagatatgccaggaatcgaagaactagatacaatcataggccgcaaaacatttgttgaaagttatgtccagattgtagatgatttaagcaacttaacactggatattaatgatgtcaagactatatttgccttctgtctcatgaatgatccactactaattacatctgctaataacataataatgtctgttaaagggcatagccaagaaagaataggacaatcagcatgcaaaatgccagaggtcaggagtctgaagcttatacattattcgccagcagttgttttgagagcctatgtgagagggccaacaaatgtgccaaatgtagatatagacgagcttgcgagggatctatctcatctggaagatttcatacaaagcacaaaactcagagagaatatgagagagagaatagaaataaatgagaaacggcatttaggaagagatttcaagtttgaaatcaaagaattgactagattttaccaagtgtgttatgattatataaaatctacagaacataaaattaaggtattcatattgccatacaaagttttcacatcaattgaattctgtggcgcactgacagggaacttaataaatgacaaattgtggtatataacacattacttaaaaaatatagtgtccactacacacaaggcacaaatttcgtcctcacctgaattggaattgcaaatagctgatgaagcactgaggctaatagcacactttgccgatactttcttggcatctgaatcaagaattcaatttctgaaaaaggttatcgaagaattcacatacaaagggatacctgtaaaacatttatattccaaaataaagaattccaagttaagggtcaaattcttagggatccttttgtggttggatgacctaacacaaaatgatttggataagtttgatgcagataaatcagacgaaaagattatatggaataactggcaggtatcaagagatatgaacactggaccaatagatttaatgataagtggctattccaggcaactgcggatcacaggggaagatgataaattgattgctgctgaattgcaggtcactagattgtcagaagatttgatttacagacacggccaggcaatgttaaataaaccgcacggattgaagcttgaaaagatgcagcctgtaactgagatgtctaaacaactacattatatcgttttccagcagaggtcaagaaagcggtacttctattctatattgcccacccaaataattgaagatcataattctagaatcgaatcatctaggttaaacagagattcaaaatgggttcctgtgtgtcctgttgcagtatcaaaactctatcagcaaggacgacctatactttccaaggttaagaatctgaatatgcagactcattcactttctagaatacaggttaatgtggatgaatatgccattacaagaagagcgcattttcagaagatgcctttctttgaaggaccatccatcccttctggtggcatggatctatcagagttaatgaaatccacatccttattgagcttaaattatgacaatataaaaaatgcttctttattggatatgtctagagtattcaagtgcaatggcagtgaaaatgaccaaatggcttttgagttcctgtcagatgaaattctagagcaagacgtagttgaagaaatagaatgcaatcctatattttctatcagttatacaaaaagaggagaatccaatatgacttataaaaatgctttccacaaagctttaatctcagaatgtgacaaatttgaagaggcattcgactttcttgacatggggttttgctcgaacgagaaccttagtattttagaggaaatacattggattatcagttatttgaagacgaatcagtggtccacagaactagacaattgtattcatatgtgtatgtataggaatgggtatgatgcagagtatcatagatttgatataccttctaaattcctcaaagacccgataaaccgaacagtaaattggacagaggttattgaatttatactattaattgaagatttccaaacaaaaattgagccatggtcgagtatgaagtcacatttctgttcaaaagcacacagtgtagcattagagtgcatgaaaagcgagaaaagatcactggcagaatttgtaaatttaataattatctcaatggttctgagcgttgcctacgggcatcctctttcaacaagtcaaattggtgaccgctgttttgctggtggtaacctcttcaaggagatgaacttgagtgtaggacttggcgaaatatgtgttaaagatgacatatctattgttaaaagtactactgtttttagtaagaatagaccagctcttgaggcaaccacaaaattttatagatcttttattgtgaaagactggtctgaatgcaatccagtgttagataaatttggaaattttatggttttaagtgttgatgataatggccatataatacctaaaatgtacacatgtagagcagcatgtgatattagattaaacaaagataatgctgaaataatattatcgtcaacaaagctcaaccacttcgaaattgtcggaacaacttcgacatcaggctggttcaaaaacacaataacaaacaatttggaacacacatgcgaacatgtgaccgtaaattgtggtcagaaatcagtaaaattccatgcatgttttagacaacataggggttgtataagattctttaaagggacatatatgccatactcaatgattgaagcaatgtgtgttaacatagagctaataattctgacattgtatatctttgctgcaattatatttgcattaatcataacaaagagttatgtggcatacctgctcctgccgttattttatccagtgacatggtcttacggaaaggtttataaaaagatcaattcctgcccaaattgtctacttgcatctcatcctttcaccagctgccctaaaatctgtatatgcggttctagatttagttgcacagaagctcttaaggtgcatagaatgggtaaggactgtttaggttataaatctctaagcaaagctagacagatgtgtaaatcgaaaagctggtcctttacagcagctatattaactggattaatattgatggaatttatctcaccaattgcaggagagagaatgtataagcttgaggagttagctgatgagtttataaagctaacagagcaagtaaatgttttagaaagagaaatggaagtcttgaagcagtcaataattgttatgtttgcaatcattttggtattgttgctttttgaaaatatgatattcaaccgacttttcagcactttttatcgttcttgctccatgtgtggtttgatacattatagaccaggactcaagattgatttaaccaaaactaatagatgcggtagttgcatctgtggattcaatgagcagcaatcatctggttttgaatatgaaatatttctgaaggatatgcatatccagaaagagtcatgcaaatttagtccaagagtaaaccactttaggaatattaaagctttattatttgcacttgtaatctgtgctactatatatacagtttatgcagatgaagattgcttgtctaaagacattaaaataacatatcaagagttgcataattgcataggcccaaagataatgggcgacacttgtgtatcaaagaatgaattgtattctgatttatcctcaaaaaatctagtcacagaatatgataaaaaatattttgaacctgatactgtaaatgatcaattcaacaaaatagagttcgcccaagatgcacatagaatgatactattagaaagaatactttacaagacagaatgtgaaatgctaagcttaaaaaagaacagtggaccttataatgttgcctggcgcacatatttaaaaaatcataatatagacctatgcagtaggcacaactataaaatgatatgtcagtgtattaatacacactctatgtgtaaaaatacagatatagattacaacaaagagattgaaacatattataaaagcaatgctgcagcctatagagctgacctgaataccataatagacacattaaaaacggcattcagagggcttacaaaggtcctaattgaaaattatatagaaaaagatgactctgatgctcttaaggctttattcagtaatattactgattctgtccaggacaattatcagatgattggaatattgaaatttgccagtaagctattagatattaaccttggtagatccacccgctcagctcatcattctataatgacaaacgaaattcccaaatctaatccttttactgattacagttattccaatgtgaacataaaggagtgcatgtcaccagagagcttgaaatgttttaagaagagagacagtacaccgcacacaaatcacctgctttgcaagatagacagcaaatataaagcatttgactggccagagatagaaacaattcaaaaaggtcaaaaattgtgtcttggtgacagtcattgcaacttggaatttacagccataactgcagataagattatgtcattaactaactgttataaggaatctttcactgcgcaaccagcagatatgcagactggaattaaaaaatgctcagctgatgaaattggagaatgtacaacacttgaagacaagacatggccgatcgtattctgtggtggcaaatattactactctgatagcaaagagcatgccaaggacggttctatcaacaactattgtttaaccaacaaatgctctgaacaacgttttccaatacatgaaaattggtttaaaaaatgtaattgggataagacccacaaagaatttagcactatgagacaaataaactataatgatataacttcttatagaaaagcaatagaatctgagataggaacagatttgatgacacaccattataagcccacaaagaaccttccgcatgttgtgccaaggtatcatagtatagatgtacaaggtacagaatcaacagagggtgttatcaatggtttcatacaaaatacaatacctgctattagtggtctaggtgtcggttatcatctgaatttcaaaggcaatcagttatttgacatagttatttttgtgaaaaaggctgtatataaagcacagtaccagaaagcatacaccacaggtcccagtatatccataaatattgaacacaatgaaagatgcacaggccactgccccgaaaagattcctgcaaaagaaggttggctaacattttctaaagaacatactagttcttggggatgtgaagaatacggctgtcttgctatagatacaggctgtctatatggttcttgtcaagatgtcatacgcccagaattagatgtttataagaagattggcagtgaagcatcactgatagaaatatgcataactttgcctcatgaaacttattgcaatgatatggatatattagaaccgattataggtgataaattaagtgcatcctttcagaatacgcagactaaccaacttccgactcttatagcttataaaaaagggaaaatatacacaggtcaaatcaatgatattggaaatacagcattgcagtgcggctcaatccaagtaattaatgggtcaactatcggaactggcagccccaaattcgattatatatgccatgctatgagaaggaaagatgttattgtaaggaagtgtttcaatgacaattatcagtcatgcactaggttagaaaaacggaatgacttgaccccttatagaaaaggcgatgtcattgaagtatcaaaaacaggatcaaacatgggccaaatgacatttaaaatagaactaggtgatatcaactataaaatattcactaaatcaatagatcttcaaatgtctggcatttgtgctgggtgtattgactgtgctgaaggtatttcatgctctataaatgctgaagtgtcggccgaaacagtctgccattgtaaaacaaactgtgaagattttataaataatatagtgttttcaccacaaatcaagaattacaatattaaagttcactgtaaatctaaagttgaaaagataatagcgcatatctgtgggagagacatcgatttacaattaactgttaaaccatacaatcagaagatagatttgtcgcagttagatgaatcaaattacataaaggaagaggatctccagtgcgggacatggttatgtaaagtgcaaaaagagggggttgatattatattcaaaggattattttcaggtttagggagatactggaccatattgatttattcaattataggtgtggtaataattgtgatattagtttatatcctgttgcccataggtcggcttttaaaagcattcctaatcagacatgaaatagaatatgccatggagcaaaaaatcaagtaggtaccacaacggactacatctacatttgatccggaggcagcatatgtggcatttgaagctagatacggacaagtgctcaatgctggtgttgttagagtcttcttcctcaaccaaaagaaggccaaagatgtcttacgtaagacatcgcggcccatggttgaccttacttttggtggggtccaatttgcaatggttaataaccatttcccacaattccagtcgaatccagtgccggacaacggtcttaccctgcaccgtctgtcaggatacctagctcgctgggccttcacccagatgcgatcacctattaagcaagctgagtttagggccactgtggtggtgcctttggcagaggtgaagggttgtacttggaatgatggtgacgcgatgtacctggggtttgctgccggtgctgagatgtttctgcaaacattcactttcttccctctagtgattgagatgcatagggtcctcaaggatggcatggacgtcaacttcatgaagaaagtccttcggcagagatatggccagaagactgctgaacagtggatgcgtgaagaaatagttgctgtaagagcagcttttgaagctgtaggaactttggcctgggccaggactggattctccccagcagcaagagacttcttgcgccaatttggaattgacatatag
>DEJANANE_Brazil_AM_Manaus_2024-01-09
ctcaaccaatatcgaaataggatattgcactgccgtgaacctgaaatagcaaaagatatatggcgtgatctattgaatgatcgacacaactacttttctcgagaattttgcagagctgcaaaccttgagtatagaaatgatgttcctgctgaggatatttgtgctgaagtccttgatggttacaaagcaaggaaagtgcgcttttgcacacctgataattacttactacacgacgggaaaatgtatataatagatttcaaagtgtctgtggatgatcggtcttccagaattacaagagagaaatacaatgaaatttttggagaagtgttcaacccagaaggtgtggactttgaaatcgttattatcaggttggatccttcaaatatggctatacatgttgactctcgagatttcatgaatacaatcggaccaatcacgctaaacattagtatgcaatggttttttgatatgaaagacttcttatttggcaaattccgggatgatgataaattccatgctataataagccaaggagaattcacaatgacattgccatggatcgaagaagatactccagaattgcttgcccatcctatatacaatgagttcatgaattcaatgccagagtcagaacaggccctgttcaaagaagcattggaattcaaatcattcggagcagaaaaatggaatattttcttaaagggagtgatgtctaagtatggtgaatattataaagaatttaccaaaggacatgcccaatccatattcttggcaacaggggactaccccaaaccagataaggaccaaatttcagctggctggcgagagatggtaagtagagtgagctctgaacgtgacatgtcaaatgacataaatcaggaaaaaccaagcatacattttatatgggcacaaaatgactcaggtagcaataataacatacaaaaattaatcaaactatccaaatcattgcaagccatgagtggaacaggaagctatataagtgccttcaaatcattaggaagattgatggatatatcatcagacatcaaaaagtatgagtcattctgcggaaaattaaaatctttggcaaggtctagcgtaaagaaactcgacaggaaaatagaaccggtacaaattggaacagcaactgtcttatgggaacaacaatttaaattagatacggatgtcataaaaagagaagacagaatacatttaatgaaagattatttcggaattggtaaacacaagtctttttcaaaaaagctaaacaatgacataaataccgataagcctaaaatattgaattttgacaatgacgatatagttaggaaatgcaaagataaatataatcaagtcacacataacttgtctcaagttaatgaattagacaagattggaaattacctagagcatttttcagctaaaattagtgcctgcagtgtagaaatgtgggactttatatataatacgactaaaactaagtactggcaatgcatcaacgactactctaccctaatgaaaaacatgctagctgtttcccaatataataggcacaatacctttaggattgtctcatgtgcaaataacaatgtatttggcttagtgatgccaagctcagacataaaaacaaaaaaagcaacattagtctatgcaataatagctctccacaatgaggagacagagatagcagaacttggttcactctattccactttcaagacaacaacaggctatatttcaatatcgaaagcttttaggctagataaagaaaggtgccagcgcatagtgtcctctccaggcttatttcttatgacaagctgtctattattcaatggtaataagagtctagagtttgataagttactaggcttttcattttttacatcaatatcgattacaaaagctatgctctctcttactgagccttcacgctatatgatcatgaattcattggcagtttctagccatgtaaaagagtatatatctgaaaaattttctccttatacaaaaacagcattttctgtagtgatgacagatttgattaaaaaaggttgctattcagcatatgaacagaggaaaaaggtccaaataagggatataaagttaacagactacgatataacacagaaaggggtagattccaaaagagatcttaaatccatttggttcccgggaaaggtaaatttaaaagaatacttgaaccagatttatttaccattttattttaattccaaaggattgcatgaaaagcatcatgttttaatagatttggctaaaacagtgctagaaatcgaaaaagagcaaagagaatcattacccgagccatggtcagagatacctgctaagcagactgtcaacttaaacattttgatttactcaattgcaaggaatttgaacttagatacttcaagacataattttgtgaggagccgggtggaaaatgcaaataactttaacagatctataacaacaatatccacctttaccagctcgaaatcatgcattaaaattggtgattttgaggaagagaaaaagaagaaaacaaaaaatgatgcaaagaaactagcaaaagatatttctaaattaactatagccaacccagcattcttagatgaaatcacaaatgaacatgagataagacactcaacttacgaggatttgaaacaatctatcccagattacacagactatatgtctgtaaaagtttttgatagactatatgagaagattactactaacgaaataagtgataaagaaacagtcaagttgattctagagactatgaagaagcataaaatattttactttggattcttcaacaaaggacaaaaaacagctaaagatagagaaatatttttaggtgaattcgaggcaaaaatgtgcctgtaccttgttgaaagaatagccaaagagagatgcaaattaaacccagaagaaatgataagcgaaccaggcgactctaagttacgagtattggaaaagcaatcagaagatgaaattaggtatatcagcaacacaataaagacattgggaaatgccatagaaaacctgcaatccgggtctttaaattgggcagatatatgtgaaagtaaggcacgagggcttaaaatagaaataaatgctgatatgtctaaatggagtgcccaagatgtgcttttcaagtatttctggctgatagtacttgatcctatcttatatcctgctgagaggaagagaataatttattttctatgtaattacatgcaaaaaaggcttataatgcctgatgaattgctcactacgatattggaccagagggttccttattcaaatgatataattggggtgatgacaaacaattatagatccaacacagtagaaataaagcgaaactggcttcaaggcaatttaaattatacaagtagttacttgcacagctgtagtatgtctgtatataaagatataataagggaagcagcaacattattagagggggaagcccttgtgaattcaatggtacattctgatgataaccaaacatccatatgtatggtgcaaaacaagttgccagatgacaatgtaattgaattttgcatcaagatattcgagaaaatatgtttaacttttggaaatcaggcaaacatgaaaaagacatacctaaccaatttcatcaaggaattcgtttctttatttaatatacatggggagccattctctatatacgggaggtttttgcttacagcagtaggggactgtgcctatctggggccttatgaagatttagcaagtaggctatctgcaacacaaaccgctataaagcatggctgcccaccatcactggcatgggtatccattgctttgaatcactggataactcacaccacgtataatatgttacctggccaaaataatgacccattaccattcttccctaccaacaatagaaatgaaataccagtggagatgtgcggaatactagaaagtgacttatcaacaattgcactaaccggtttagaagcgggaaatgtcacgtttctaacaaatatagcaagaaaactatcatctccaatcttgcaaagagaaagtatccaagaccaatacaattctatagaaaaatgggacctaagtaggttatcacagattgacattctgaggcttaaaatgcttaggtacatatctcttgatagttcggtcacatctgatgatggtatgggggagaccagtgaaatgagatcgcgatcgcttttaacacctcgtaaattcacaacaagtgggtcactcaatagacttaaatcgtataaagattttcaaaatataataacagatgaggataagacaaacgagctatttgagaatttcattaggcatccagagttattggtcacaaaaggcgaaacatttgaagaatttgtcaatacaatattatttaggtataattcaaagaaattcaaagaatctctgtcgatacaaaatccagcacaactctttattgagcaaatattattttccaacaaaccaataattgattacactagcatacatgataagattttcggattgcaagatatgccaggaatcgaagaactagatacaatcataggccgcaaaacatttgttgaaagttatgtccagattgtagatgatttaagcaacttaacactggatattaatgatgtcaagactatatttgccttctgtctcatgaatgatccactactaattacatctgctaataacataataatgtctgttaaagggcatagccaagaaagaataggacaatcagcatgcaaaatgccagaggtcaggagtctgaagcttatacattattcgccagcagttgttttgagagcctatgtgagagggccaacaaatgtgccaaatgtagatatagacgagcttgcgagggatctatctcatctggaagatttcatacaaagcacaaaactcagagagaatatgagagagagaatagaaataaatgagaaacggcatttaggaagagatttcaagtttgaaatcaaagaattgactagattttaccaagtgtgttatgattatataaaatctacagaacataaaattaaggtattcatattgccatacaaagttttcacatcaattgaattctgtggcgcactgacagggaacttaataaatgacaaattgtggtatataacacattacttaaaaaatatagtgtccactacacacaaggcacaaatttcgtcctcacctgaattggaattgcaaatagctgatgaagcactgaggctaatagcacactttgccgatactttcttggcatctgaatcaagaattcaatttctgaaaaaggttatcgaagaattcacatacaaagggatacctgtaaaacatttatattccaaaataaagaattccaagttaagggtcaaattcttagggatccttttgtggttggatgacctaacacaaaatgatttggataagtttgatgcagataaatcagacgaaaagattatatggaataactggcaggtatcaagagatatgaacactggaccaatagatttaatgataagtggctattccaggcaactgcggatcacaggggaagatgataaattgattgctgctgaattgcaggtcactagattgtcagaagatttgatttacagacacggccaggcaatgttaaataaaccgcacggattgaagcttgaaaagatgcagcctgtaactgagatgtctaaacaactacattatatcgttttccagcagaggtcaagaaagcggtacttctattctatattgcccacccaaataattgaagatcataattctagaatcgaatcatctaggttaaacagagattcaaaatgggttcctgtgtgtcctgttgcagtatcaaaactctatcagcaaggacgacctatactttccaaggttaagaatctgaatatgcagactcattcactttctagaatacaggttaatgtggatgaatatgccattacaagaagagcgcattttcagaagatgcctttctttgaaggaccatccatcccttctggtggcatggatctatcagagttaatgaaatccacatccttattgagcttaaattatgacaatataaaaaatgcttctttattggatatgtctagagtattcaagtgcaatggcagtgaaaatgaccaaatggcttttgagttcctgtcagatgaaattctagagcaagacgtagttgaagaaatagaatgcaatcctatattttctatcagttatacaaaaagaggagaatccaatatgacttataaaaatgctttccacaaagctttaatctcagaatgtgacaaatttgaagaagcattcgactttcttgacatggggttttgctcgaacgagaaccttagtattttagaggaaatacattggattatcagttatttgaagacgaatcagtggtccacagaactagacaattgtattcatatgtgtatgtataggaatgggtatgatgcagagtatcatagatttgatataccttctaaattcctcaaagacccgataaaccgaacagtaaattggacagaggttattgaatttatactattaattgaagatttccaaacaaaaattgagccatggtcgagtatgaagtcacatttctgttcaaaagcacacagtgtagcattagagtgcatgaaaagcgagaaaagatcactggcagaatttgtaaatttaataattatctcaatggttctgagcgttgcctacgggcatcctctttcaacaagtcaaattggtgaccgctgttttgctggtggtaacctcttcaaggagatgaacttgagtgtaggacttggcgaaatatgtgttaaagatgacatatctattgttaaaagtactactgtttttagtaagaatagaccagctcttgaggcaaccacaaaattttatagatcttttattgtgaaagactggtctgaatgcaatccagtgttagataaatttggaaattttatggttttaagtgttgatgataatggccatataatacctaaaatgtnnnnnnnnnnnnnnnnnnnnnnnnnnnnnnnnnnnnnnnnnnnnnnnnnnnnnnnnnnnnnnnnnnnnnnnnnnnnnnncttcgaaattgtcggaacaacttcgacatcaggctggttcaaaaacacaataacaaacaatttggaacacacatgcgaacatgtgaccntaaattgtggtcagaaatcagtaaaattccatgcatgttttagacaacataggggttgtataagattctttaaagggacatatatgccatactcaatgattgaagcaatgtgtgttaacatagagctaataattctgacattgtatatctttgctgcaattatatttgcattaatcataacaaagagttatgtggcatacctgctcctgccgttattttatccagtgacatggtcttacggaaaggtttataaaaagattaattcctgcccaaattgtctacttgcatctcatcctttcaccagctgccctaaaatctgtatatgcggttctagatttagttgcacagaagctcttaaggtgcatagaatgggtaaggactgtttaggttataaatctctaagcaaagctagacagatgtgtaaatcgaaaagctggtcctttacagcagctatattaactggattaatattgatggaatttatctcaccaattgcaggagagagaatgtataagcttgaggagttagctgatgagtttataaagctaacagagcaagtaaatattttagaaagagaaatggaagtcttgaagcagtcaataattgttatgtttgcaatcattttggtattgttgctttttgaaaatatgatattcaaccgacttttcagcactttttatcgttcttgctccatgtgtggtttgatacattatagaccaggactcaagattgatttaaccaaaactaatagatgcggtagttgcatctgtggattcaatgagcagcaatcatctggttttgaatatgaaatatttctgaaggatatgcatatccagaaagagtcatgcaaatttagtccaagagtaaaccactttaggaatattaaagctttattatttgcacttgtaatctgtgctactatatatacagtttatgcagatgaagattgcttgtctaaagacattaaaataacatatcaagagttgcataattgcataggcccaaagataatgggcgacacttgtgtatcaaagaatgaattgtattctgatttatcctcaaaaaatctagtcacagaatatgataaaaaatattttgaacctgatactgtaaatgatcaattcaacaaaatagagtttgcccaagatgcacatagaatgatactattagaaagaatactttacaagacagaatgtgaaatgctaagcttaaaaaagaacagtggaccttataatgttgcctggcgcacatatttaaaaaatcataatatagacctatgcagtaggcacaactataaaatgatatgtcagtgtattaatacacactctatgtgtaaaaatacagatatagattacaacaaagagattgaaacatattataaaagcaatgctgcagcctatagagctgacctgaataccataatagacacattaaaaacggcattcagagggcttacaaaggtcctaattgaaaattatatagaaaaagatgactctgatgctcttaaggctttattcagtaatattactgattctgtccaggacaattatcagatgattggaatattgaaatttgccagtaagctattagatattaaccttggtagatccacccgctcagctcatcattctataatgacaaacgaaattcccaaatctaatccttttactgattacagttattccaatgtgaacataaaggagtgcatgtcaccagagagcttgaaatgttttaagaagagagacagtacaccgcacacaaatcacctgctttgcaagatagacagcaaatataaagcatttgactggccagagatagaaacaattcaaaaaggtcaaaaattgtgtcttggtgacagtcattgcaacttggaatttacagccataactgcagataagattatgtcattaactaactgttataaggaatctttcactgcgcaaccagcagatatgcagactggaattaaaaaatgctcagctgatgaaattggagaatgtacaacacttgaagacaagacatggccgatcgtattctgtggtggcaaatattactactctgatagcaaagagcatgccaaggacggttctatcaacaactattgtttaaccaacaaatgctctgaacaacgttttccaatacatgaaaattggtttaaaaaatgtaattgggataagacccacaaagaatttagcactatgagacaaataaactataatgatataacttcttatagaaaagcaatagaatctgagataggaacagatttgatgacacaccattataagcccacaaagaaccttccgcatgttgtgccaaggtatcatagtatagatgtacaaggtacagaatcaacagagggtgttatcaatggtttcatacaaaatacaatacctgctattagtggtctaggtgtcggttatcatctgaatttcaaaggcaatcagttatttgacatagttatttttgtgaaaaaggctgtatataaagcacagtaccagaaagcatacaccacaggtcccagtatatccataaatattgaacacaatgaaagatgcacaggccactgccccgaaaagattcctgcaaaagaaggttggctaacattttctaaagaacatactagttcttggggatgtgaagaatacggctgtcttgctatagatacaggctgtctatatggttcttgtcaagatgtcatacgcccagaattagatgtttataagaagattggcagtgaagcatcactgatagaaatatgcataactttgcctcatgaaacttattgcaatgatatggatatattagaaccgattataggtgataaattaagtgcatcctttcagaatacgcagactaaccaacttccgactcttatagcttataaaaaagggaaaatatacacaggtcaaatcaatgatattggaaatacagcattgcagtgcggctcaatccaagtaattaatgggtcaactatcggaactggcagccccaaattcgattatatatgccatgctatgagaaggaaagatgttattgtaaggaagtgtttcaatgacaattatcagtcatgcactaggttagaaaaacggaatgacttgaccccttatagaaaaggcgatgtcattgaagtatcaaaaacaggatcaaacatgggccaaatgacatttaaaatagaactaggtgatatcaactataaaatattcactaaatcaatagatcttcaaatgtctggcatttgtgctgggtgtattgactgtgctgaaggtatttcatgctctataaatgctgaagtgtcggccgaaacagtctgccattgtaaaacaaactgtgaagattttataaataatatagtgttttcaccacaaatcaagaattacaatattaaagttcactgtaaatctaaagttgaaaagataatagcgcatatctgtgggagagacatcgatttacaattaactgttaaaccatacaatcagaagatagatttgtcgcagttagatgaatcaaattacataaaggaagaggatctccagtgcgggacatggttatgtaaagtgcaaaaagagggggttgatattatattcaaaggattattttcaggtttagggagatactggaccatattgatttattcaattataggtgtggtaataattgtgatattagtttatatcctgttgcccataggtcggcttttaaaagcattcctaatcagacatgaaatagaatatgccatggagcaaaaaatcaagtaggtaccacaacggactacatctacatttgatccggaggcagcatatgtggcatttgaagctagatacggacaagtgctcaatgctggtgttgttagagtcttcttcctcaaccaaaagaaggccaaagatgtcttacgtaagacatcgcggcccatggttgaccttacttttggtggggtccaatttgcaatggttaataaccatttcccacaattccagtcgaatccagtgccggacaacggtcttaccctgcaccgtctgtcaggatacctagctcgctgggccttcacccagatgcgatcacctattaagcaagctgagtttagggccactgtggtggtgcctttggcagaggtgaagggttgtacttggaatgatggtgacgcgatgtacctggggtttgctgccggtgctgagatgtttctgcaaacattcactttcttccctctagtaattgagatgcatagggtcctcaaggatggcatggacgtcaacttcatgaagaaagtccttcggcagagatatggccagaagactgctgaacagtggatgcgtgaagaaatagttgctgtaagagcagcttttgaagctgtaggaactttggcctgggccaggactggattctccccagcagcaagagacttcttgcgccaatttggaattgacatatag
>230049003090ASS_Brazil_AM_Manaus_2023-12-15
ctcaaccaatatcgaaataggatattgcactgccgtgaacctgaaatagcaaaagatatatggcgtgatctattgaatgatcgacacaactacttttctcgagaattttgcagagctgcaaaccttgagtatagaaatgatgttcctgctgaggatatttgtgctgaagtccttgatggttacaaagcaaggaaagtgcgcttttgcacacctgataattacttactacacgacgggaaaatgtatataatagatttcaaagtgtctgtggatgatcggtcttccagaattacaagagagaaatacaatgaaatttttggagaagtgttcaacccagaaggtgtggactttgaaatcgttattatcaggttggatccttcaaatatggctatacatgttgactctcgagatttcatgaatacaatcggaccaatcacgctaaacattagtatgcaatggttttttgatatgaaagacttcttatttggcaaattccgggatgatgataaattccatgctataataagccaaggagaattcacaatgacattgccatggatcgaagaagatactccagaattgcttgcccatcctatatacaatgagttcatgaattcaatgccagagtcagaacaggccctgttcaaagaagcattggaattcaaatcattcggagcagaaaaatggaatattttcttaaagggagtgatgtctaagtatggtgaatattataaagaatttaccaaaggacatgcccaatccatattcttggcaacaggggactaccccaaaccagataaggaccaaatttcagctggctggcgagagatggtaagtagagtgagctctgaacgtgacatgtcaaatgacataaatcaggaaaaaccaagcatacattttatatgggcacaaaatgactcaagtagcaataataacatacaaaaattaatcaaactatccaaatcattgcaagccatgagtggaacaggaagctatataagtgccttcaaatcattaggaagattgatggatatatcatcagacatcaaaaagtatgagtcattctgcggaaaattaaaatctttggcaaggtctagcgtaaagaaactcgacaggaaaatagaaccggtacaaattggaacagcaactgtcttatgggaacaacaatttaaattagatacggatgtcataaaaagagaagacagaatacatttaatgaaagattatttcggaattggtaaacacaagtctttttcaaaaaagctaaacaatgacataaataccgataagcctaaaatattgaattttgacaatgacgatatagttaggaaatgcaaagataaatataatcaagtcacacataacttgtctcaagttaatgaattagacaagattggaaattacctagagcatttttcagctaaaattagtgcctgcagtgtagaaatgtgggactttatatataatacgactaaaactaagtactggcaatgcatcaacgactactctaccctaatgaaaaacatgctagctgtttcccaatataataggcacaatacctttaggattgtctcatgtgcaaataacaatgtatttggcttagtgatgccaagctcagacataaaaacaaaaaaagcaacattagtctatgcaataatagctctccacaatgaggagacagagatagcagaacttggttcactctattccactttcaagacaacaacaggctatatttcaatatcgaaagcttttaggctagataaagaaaggtgccagcgcatagtgtcctctccaggcttatttcttatgacaagctgtctattattcaatggtaataagagtctagagtttgataagttactaggcttttcattttttacatcaatatcgattacaaaagctatgctctctcttactgagccttcacgctatatgatcatgaattcattggcagtttctagccatgtaaaagagtatatatctgaaaaattttctccttatacaaaaacagcattttctgtagtgatgacagatttgattaaaaaaggttgctattcagcatatgaacagaggaaaaaggtccaaataagggatataaagttaacagactacgatataacacagaaaggggtagattccaaaagagatcttaaatccatttggttcccgggaaaggtaaatttaaaagaatacttgaaccagatttatttaccattttattttaattccaaaggattgcatgaaaagcatcatgttttaatagatttggctaaaacagtgctagaaatcgaaaaagagcaaagagaatcattacccgagccatggtcagagatacctgctaagcagactgtcaacttaaacattttgatttactcaattgcaaggaatttgaacttagatacttcaagacataattttgtgaggagccgggtggaaaatgcaaataactttaacagatctataacaacaatatccacctttaccagctcgaaatcatgcattaaaattggtgattttgaggaagagaaaaagaagaaaacaaaaaatgatgcaaagaaactagcaaaagatatttctaaattaactatagccaacccagcattcttagatgaaatcacaaatgaacatgagataagacactcaacttacgaggatttgaaacaatctatcccagattacacagactatatgtctgtaaaagtttttgatagactatatgagaagattactactaacgaaataagtgataaagaaacagtcaagttgattctagagactatgaagaagcataaaatattttactttggattcttcaacaaaggacaaaaaacagctaaagatagagaaatatttttaggtgaattcgaggcaaaaatgtgcctgtaccttgttgaaagaatagccaaagagagatgcaaattaaacccagaagaaatgataagcgaaccaggcgactctaagttacgagtattggaaaagcaatcagaagatgaaattaggtatatcagcaacacaataaagacattgggaaatgccatagaaaacctgcaatccgggtctttaaattgggcagatatatgtgaaagtaaggcacgagggcttaaaatagaaataaatgctgatatgtctaaatggagtgcccaagatgtgcttttcaagtatttctggctgatagtacttgatcctatcttatatcctgctgagaggaagagaataatttattttctatgtaattacatgcaaaaaaggcttataatgcctgatgaattgctcactacgatattggaccagagggttccttattcaaatgatataattggggtgatgacaaacaattatagatccaacacagtagaaataaagcgaaactggcttcaaggcaatttaaattatacaagtagttacttgcacagctgtagtatgtctgtatataaagatataataagggaagcagcaacattattagagggggaagcccttgtgaattcaatggtacattctgatgataaccaaacatccatatgtatggtgcaaaacaagttgccagatgacaatgtaattgaattttgcatcaagatattcgagaaagtatgtttaacttttggaaatcaggcaaacatgaaaaagacatacctaaccaatttcatcaaggaattcgtttctttatttaatatacatggggagccattctctatatacgggaggtttttgcttacagcagtaggggactgtgcctatctggggccttatgaagatttagcaagtaggctatctgcaacacaaaccgctataaagcatggctgcccaccatcactggcatgggtatccattgctttgaatcactggataactcacaccacgtataatatgttacctggccaaaataatgacccattaccattcttccctaccaacaatagaaatgaaataccagtggagatgtgcggaatactagaaagtgacttatcaacaattgcactaaccggtttagaagcgggaaatgtcacgtttctaacaaatatagcaagaaaactatcatctccaatcttgcaaagagaaagtatccaagaccaatacaattctatagaaaaatgggacctaagtaggttatcacagattgacattctgaggcttaaaatgcttaggtacatatctcttgatagttcggtcacatctgatgatggtatgggggagaccagtgaaatgagatcgcgatcgcttttaacacctcgtaaattcacaacaagtgggtcactcaatagacttaaatcgtataaagattttcaaaatataataacagatgaggataagacaaacgagctatttgagaatttcattaggcatccagagttattggtcacaaaaggcgaaacatttgaagaatttgtcaatacaatattatttaggtataattcaaagaaattcaaagaatctctgtcgatacaaaatccagcacaactctttattgagcaaatattattttccaacaaaccaataattgattacactagcatacatgataagattttcggattgcaagatatgccaggaatcgaagaactagatacaatcataggccgcaaaacatttgttgaaagttatgtccagattgtagatgatttaagcaacttaacactggatattaatgatgtcaagactatatttgccttctgtctcatgaatgatccactactaattacatctgctaataacataataatgtctgttaaagggcatagccaagaaagaataggacaatcagcatgcaaaatgccagaggtcaggagtctgaagcttatacattattcgccagcagttgttttgagagcctatgtgagagggccaacaaatgtgccaaatgtagatatagacgagcttgcgagggatctatctcatctggaagatttcatacaaagcacaaaactcagagagaatatgagagagagaatagaaataaatgagaaacggcatttaggaagagatttcaagtttgaaatcaaagaattgactagattttaccaagtgtgttatgattatataaaatctacagaacataaaattaaggtattcatattgccatacaaagttttcacatcaattgaattctgtggcgcactgacagggaacttaataaatgacaaattgtggtatataacacattacttaaaaaatatagtgtccactacacacaaggcacaaatttcgtcctcacctgaattggaattgcaaatagctgatgaagcactgaggctaatagcacactttgccgatactttcttggcatctgaatcaagaattcaatttctgaaaaaggttatcgaagaattcacatacaaagggatacctgtaaaacatttatattccaaaataaagaattccaagttaagggtcaaattcttagggatccttttgtggttggatgacctaacacaaaatgatttggataagtttgatgcagataaatcagacgaaaagattatatggaataactggcaggtatcaagagatatgaacactggaccaatagatttaatgataagtggctattccaggcaactgcggatcacaggggaagatgataaattgattgctgctgaattgcaggtcactagattgtcagaagatttgatttacagacacggccaggcaatgttaaataaaccgcacggattgaagcttgaaaagatgcagcctgtaactgagatgtctaaacaactacattatatcgttttccagcagaggtcaagaaagcggtacttctattctatattgcccacccaaataattgaagatcataattctagaatcgaatcatctaggttaaacagagattcaaaatgggttcctgtgtgtcctgttgcagtatcaaaactctatcagcaaggacgacctatactttccaaggttaagaatctgaatatgcagactcattcactttctagaatacaggttaatgtggatgaatatgccattacaagaagagcgcattttcagaagatgcctttctttgaaggaccatccatcccttctggtggcatggatctatcagagttaatgaaatccacatccttattgagcttaaattatgacaatataaaaaatgcttctttattggatatgtctagagtattcaagtgcaatggcagtgaaaatgaccaaatggcttttgagttcctgtcagatgaaattctagagcaagacgtagttgaagaaatagaatgcaatcctatattttctatcagttatacaaaaagaggagaatccaatatgacttataaaaatgctttccacaaagctttaatctcagaatgtgacaaatttgaagaagcattcgactttcttgacatggggttttgctcgaacgagaaccttagtattttagaggaaatacattggattatcagttatttgaagacgaatcagtggtccacagaactagacaattgtattcatatgtgtatgtataggaatgggtatgatgcagagtatcatagatttgatataccttctaaattcctcaaagacccgataaaccgaacagtaaattggacagaggttattgaatttatactattaattgaagatttccaaacaaaaattgagccatggtcgagtatgaagtcacatttctgttcaaaagcacacagtgtagcattagagtgcatgaaaagcgagaaaagatcactggcagaatttgtaaatttaataattatctcaatagttctgagcgttgcctacgggcatcctctttcaacaagtcaaattggtgaccgctgttttgctggtggtaacctcttcaaggagatgaacttgagtgtaggacttggcgaaatatgtgttaaagatgacatatctattgttaaaagtactactgtttttagtaagaatagaccagctcttgaggcaaccacaaaattttatagatcttttattgtgaaagactggtctgaatgcaatccagtgttagataaatttggaaattttatggttttaagtgttgatgataatggccatataatacctaaaatgtacacatgtagagcagcatgtgatattagattaaacaaagataatgctgaaataatattatcgtcaacaaagctcaaccacttcgaaattgtcggaacaacttcgacatcaggctggttcaaaaacacaataacaaacaatttggaacacacatgcgaacatgtgaccgtaaattgtggtcagaaatcagtaaaattccatgcatgttttagacaacataggggttgtataagattctttaaagggacatatatgccatactcaatgattgaagcaatgtgtgttaacatagagctaataattctgacattgtatatctttgctgcaattatatttgcattaatcataacaaagagttatgtggcatacctgctcctgccgttattttatccagtgacatggtcttacggaaaggtttataaaaagattaattcctgcccaaattgtctacttgcatctcatcctttcaccagctgccctaaaatctgtatatgcggttctagatttagttgcacagaagctcttaaggtgcatagaatgggtaaggactgtttaggttataaatctctaagcaaagctagacagatgtgtaaatcgaaaagctggtcctttacagcagctatattaactggattaatattgatggaatttatctcaccaattgcaggagagagaatgtataagcttgaggagttagctgatgagtttataaagctaacagagcaagtaaatattttagaaagagaaatggaagtcttgaagcagtcaataattgttatgtttgcaatcattttggtattgttgctttttgaaaatatgatattcaaccgacttttcagcactttttatcgttcttgctccatgtgtggtttgatacattatagaccaggactcaagattgatttaaccaaaactaatagatgcggtagttgcatctgtggattcaatgagcagcaatcatctggttttgaatatgaaatatttctgaaggatatgcatatccagaaagagtcatgcaaatttagtccaagagtaaaccactttaggaatattaaagctttattatttgcacttgtaatctgtgctactatatatacagtttatgcagatgaagattgcttgtctaaagacattaaaataacatatcaagagttgcataattgcataggcccaaagataatgggcgacacttgtgtatcaaagaatgaattgtattctgatttatcctcaaaaaatctagtcacagaatatgataaaaaatattttgaacctgatactgtaaatgatcaattcaacaaaatagagtttgcccaagatgcacatagaatgatactattagaaagaatactttacaagacagaatgtgaaatgctaagcttaaaaaagaacagtggaccttataatgttgcctggcgcacatatttaaaaaatcataatatagacctatgcagtaggcacaactataaaatgatatgtcagtgtattaatacacactctatgtgtaaaaatacagatatagattacaacaaagagattgaaacatattataaaagcaatgctgcagcctatagagctgacctgaataccataatagacacattaaaaacggcattcagagggcttacaaaggtcctaattgaaaattatatagaaaaagatgactctgatgctcttaaggctttattcagtaatattactgattctgtccaggacaattatcagatgattggaatattgaaatttgccagtaagctattagatattaaccttggtagatccacccgctcagctcatcattctataatgacaaacgaaattcccaaatctaatccttttactgattacagttattccaatgtgaacataaaggagtgcatgtcaccagagagcttgaaatgttttaagaagagagacagtacaccgcacacaaatcacctgctttgcaagatagacagcaaatataaagcatttgactggccagagatagaaacaattcaaaaaggtcaaaaattgtgtcttggtgacagtcattgcaacttggaatttacagccataactgcagataagattatgtcattaactaactgttataaggaatctttcactgcgcaaccagcagatatgcagactggaattaaaaaatgctcagctgatgaaattggagaatgtacaacacttgaagacaagacatggccgatcgtattctgtggtggcaaatattactactctgatagcaaagagcatgccaaggacggttctatcaacaactattgtttaaccaacaaatgctctgaacaacgttttccaatacatgaaaattggtttaaaaaatgtaattgggataagacccacaaagaatttagcactatgagacaaataaactataatgatataacttcttatagaaaagcaatagaatctgagataggaacagatttgatgacacaccattataagcccacaaagaaccttccgcatgttgtgccaaggtatcatagtatagatgtacaaggtacagaatcaacagagggtgttatcaatggtttcatacaaaatacaatacctgctattagtggtctaggtgtcggttatcatctgaatttcaaaggcaatcagttatttgacatagttatttttgtgaaaaaggctgtatataaagcacagtaccagaaagcatacaccacaggtcccagtatatccataaatattgaacacaatgaaagatgcacaggccactgccccgaaaagattcctgcaaaagaaggttggctaacattttctaaagaacatactagttcttggggatgtgaagaatacggctgtcttgctatagatacaggctgtctatatggttcttgtcaagatgtcatacgcccagaattagatgtttataagaagattggcagtgaagcatcactgatagaaatatgcataactttgcctcatgaaacttattgcaatgatatggatatattagaaccgattataggtgataaattaagtgcatcctttcagaatacgcagactaaccaacttccgactcttatagcttataaaaaagggaaaatatacacaggtcaaatcaatgatattggaaatacagcattgcagtgcggctcaatccaagtaattaatgggtcaactatcggaactggcagccccaaattcgattatatatgccatgctatgagaaggaaagatgttattgtaaggaagtgtttcaatgacaattatcagtcatgcactaggttagaaaaacggaatgacttgaccccttatagaaaaggcgatgtcattgaagtatcaaaaacaggatcaaacatgggccaaatgacatttaaaatagaactaggtgatatcaactataaaatattcactaaatcaatagatcttcaaatgtctggcatttgtgctgggtgtattgactgtgctgaaggtatttcatgctctataaatgctgaagtgtcggccgaaacagtctgccattgtaaaacaaactgtgaagattttataaataatatagtgttttcaccacaaatcaagaattacaatattaaagttcactgtaaatctaaagttgaaaagataatagcgcatatctgtgggagagacatcgatttacaattaactgttaaaccatacaatcagaagatagatttgtcgcagttagatgaatcaaattacataaaggaagaggatctccagtgcgggacatggttatgtaaagtgcaaaaagagggggttgatattatattcaaaggattattttcaggtttagggagatactggaccatattgatttattcaattataggtgtggtaataattgtgatattagtttatatcctgttgcccataggtcggcttttaaaagcattcctaatcagacatgaaatagaatatgccatggagcaaaaaatcaagtaggtaccacaacggactacatctacatttgatccggaggcagcatatgtggcatttgaagctagatacggacaagtgctcaatgctggtgttgttagagtcttcttcctcaaccaaaagaaggccaaagatgtcttacgtaagacatcgcggcccatggttgaccttacttttggtggggtccaatttgcaatggttaataaccatttcccacaattccagtcgaatccagtgccggacaacggtcttaccctgcaccgtctgtcaggatacctagctcgctgggccttcacccagatgcgatcacctattaagcaagctgagtttagggccactgtggtggtgcctttggcagaggtgaagggttgtacttggaatgatggtgacgcgatgtacctggggtttgctgccggtgctgagatgtttctgcaaacattcactttcttccctctagtgattgagatgcatagggtcctcaaggatggcatggacgtcaacttcatgaagaaagtccttcggcagagatatggccagaagactgctgaacagtggatgcgtgaagaaatagttgctgtaagagcagcttttgaagctgtaggaactttggcctgggccaggactggattctccccagcagcaagagacttcttgcgccaatttggaattgacatatag
>230049003383ALS_Brazil_AM_Manaus_2023-12-28
ctcaaccaatatcgaaataggatattgcactgccgtgaacctgaaatagcaaaagatatatggcgtgatctattgaatgatcgacacaactacttttctcgagaattttgcagagctgcaaaccttgagtatagaaatgatgttcctgctgaggatatttgtgctgaagtccttgatggttacaaagcaaggaaagtgcgcttttgcacacctgataattacttactacacgacgggaaaatgtatataatagatttcaaagtgtctgtggatgatcggtcttccagaattacaagagagaaatacaatgaaatttttggagaagtgttcaacccagaaggtgtggactttgaaatcgttattatcaggttggatccttcaaatatggctatacatgttgactctcgagatttcatgaatacaatcggaccaatcacgctaaacattagtatgcaatggttttttgatatgaaagacttcttatttggcaaattccgggatgatgataaattccatgctataataagccaaggagaattcacaatgacattgccatggatcgaagaagatactccagaattgcttgcccatcctatatacaatgagttcatgaattcaatgccagagtcagaacaggccctgttcaaagaagcattggaattcaaatcattcggagcagaaaaatggaatattttcttaaagggagtgatgtctaagtatggtgaatattataaagaatttaccaaaggacatgcccaatccatattcttggcaacaggggactaccccaaaccagataaggaccaaatttcagctggctggcgagagatggtaagtagagtgagctctgaacgtgacatgtcaaatgacataaatcaggaaaaaccaagcatacattttatatgggcacaaaatgactcaagtagcaataataacatacaaaaattaatcaaactatccaaatcattgcaagccatgagtggaacaggaagctatataagtgccttcaaatcattaggaagattgatggatatatcatcagacatcaaaaagtatgagtcattctgcggaaaattaaaatctttggcaaggtctagcgtaaagaaactcgacaggaaaatagaaccggtacaaattggaacagcaactgtcttatgggaacaacaatttaaattagatacggatgtcataaaaagagaagacagaatacatttaatgaaagattatttcggaattggtaaacacaagtctttttcaaaaaagctaaacaatgacataaataccgataagcctaaaatattgaattttgacaatgacgatatagttaggaaatgcaaagataaatataatcaagtcacacataacttgtctcaagttaatgaattagacaagattggaaattacctagagcatttttcagctaaaattagtgcctgcagtgtagaaatgtgggactttatatataatacgactaaaactaagtactggcaatgcatcaacgactactctaccctaatgaaaaacatgctagctgtttcccaatataataggcacaatacctttaggattgtctcatgtgcaaataacaatgtatttggcttagtgatgccaagctcagacataaaaacaaaaaaagcaacattagtctatgcaataatagctctccacaatgaggagacagagatagcagaacttggttcactctattccactttcaagacaacaacaggctatatttcaatatcgaaagcttttaggctagataaagaaaggtgccagcgcatagtgtcctctccaggcttatttcttatgacaagctgtctattattcaatggtaataagagtctagagtttgataagttactaggcttttcattttttacatcaatatcgattacaaaagctatgctctctcttactgagccttcacgctatatgatcatgaattcattggcagtttctagccatgtaaaagagtatatatctgaaaaattttctccttatacaaaaacagcattttctgtagtgatgacagatttgattaaaaaaggttgctattcagcatatgaacagaggaaaaaggtccaaataagggatataaagttaacagactacgatataacacagaaaggggtagattccaaaagagatcttaaatccatttggttcccgggaaaggtaaatttaaaagaatacttgaaccagatttatttaccattttattttaattccaaaggattgcatgaaaagcatcatgttttaatagatttggctaaaacagtgctagaaatcgaaaaagagcaaagagaatcattacccgagccatggtcagagatacctgctaagcagactgtcaacttaaacattttgatttactcaattgcaaggaatttgaacttagatacttcaagacataattttgtgaggagccgggtggaaaatgcaaataactttaacagatctataacaacaatatccacctttaccagctcgaaatcatgcattaaaattggtgattttgaggaagagaaaaagaagaaaacaaaaaatgatgcaaagaaactagcaaaagatatttctaaattaactatagccaacccagcattcttagatgaaatcacaaatgaacatgagataagacactcaacttacgaggatttgaaacaatctatcccagattacacagactatatgtctgtaaaagtttttgatagactatatgagaagattactactaacgaaataagtgataaagaaacagtcaagttgattctagagactatgaagaagcataaaatattttactttggattcttcaacaaaggacaaaaaacagctaaagatagagaaatatttttaggtgaattcgaggcaaaaatgtgcctgtaccttgttgaaagaatagccaaagagagatgcaaattaaacccagaagaaatgataagcgaaccaggcgactctaagttacgagtattggaaaagcaatcagaagatgaaattaggtatatcagcaacacaataaagacattgggaaatgccatagaaaacctgcaatccgggtctttaaattgggcagatatatgtgaaagtaaggcacgagggcttaaaatagaaataaatgctgatatgtctaaatggagtgcccaagatgtgcttttcaagtatttctggctgatagtacttgatcctatcttatatcctgctgagaggaagagaataatttattttctatgtaattacatgcaaaaaaggcttataatgcctgatgaattgctcactacgatattggaccagagggttccttattcaaatgatataattggggtgatgacaaacaattatagatccaacacagtagaaataaagcgaaactggcttcaaggcaatttaaattatacaagtagttacttgcacagctgtagtatgtctgtatataaagatataataagggaagcagcaacattattagagggggaagcccttgtgaattcaatggtacattctgatgataaccaaacatccatatgtatggtgcaaaacaagttgccagatgacaatgtaattgaattttgcatcaagatattcgagaaaatatgtttaacttttggaaatcaggcaaacatgaaaaagacatacctaaccaatttcatcaaggaattcgtttctttatttaatatacatggggagccattctctatatacgggaggtttttgcttacagcagtaggggactgtgcctatctggggccttatgaagatttagcaagtaggctatctgcaacacaaaccgctataaagcatggctgcccaccatcactggcatgggtatccattgctttgaatcactggataactcacaccacgtataatatgttacctggccaaaataatgacccattaccattcttccctaccaacaatagaaatgaaataccagtggagatgtgcggaatactagaaagtgacttatcaacaattgcactaaccggtttagaagcgggaaatgtcacgtttctaacaaatatagcaagaaaactatcatctccaatcttgcaaagagaaagtatccaagaccaatacaattctatagaaaaatgggacctaagtaggttatcacagattgacattctgaggcttaaaatgcttaggtacatatctcttgatagttcggtcacatctgatgatggtatgggggagaccagtgaaatgagatcgcgatcgcttttaacacctcgtaaattcacaacaagtgggtcactcaatagacttaaatcgtataaagattttcaaaatataataacagatgaggataagacaaacgagctatttgagaatttcattaggcatccagagttattggtcacaaaaggcgaaacatttgaagaatttgtcaatacaatattatttaggtataattcaaagaaattcaaagaatctctgtcgatacaaaatccagcacaactctttattgagcaaatattattttccaacaaaccaataattgattacactagcatacatgataagatttttggattgcaagatatgccaggaatcgaagaactagatacaatcataggccgcaaaacatttgttgaaagttatgtccagattgtagatgatttaagcaacttaacactggatattaatgatgtcaagactatatttgccttctgtctcatgaatgatccactactaattacatctgctaataacataataatgtctgttaaagggcatagccaagaaagaataggacaatcagcatgcaaaatgccagaggtcaggagtctgaagcttatacattattcgccagcagttgttttgagagcctatgtgagagggccaacaaatgtgccaaatgtagatatagacgagcttgcaagggatctatctcatctggaagatttcatacaaagcacaaaactcagagagaatatgagagagagaatagaaataaatgagaaacggcatttaggaagagatttcaagtttgaaatcaaagaattgactagattttaccaagtgtgttatgattatataaaatctacagaacataaaattaaggtattcatattgccatacaaagttttcacatcaattgaattctgtggcgcactgacagggaacttaataaatgacaaattgtggtatataacacattacttaaaaaatatagtgtccactacacacaaggcacaaatttcgtcctcacctgaattggaattgcaaatagctgatgaagcactgaggctaatagcacactttgccgatactttcttggcatctgaatcaagaattcaatttctgaaaaaggttatcgaagaattcacatacaaagggatacctgtaaaacatttatattccaaaataaagaattccaagttaagggtcaaattcttagggatccttttgtggttggatgacctaacacaaaatgatttggataagtttgatgcagataaatcagacgaaaagattatatggaataactggcaggtatcaagagatatgaacactggaccaatagatttgatgataagtggctattccaggcaactgcggatcacaggggaagatgataaattgattgctgctgaattgcaggtcactagattgtcagaagatttgatttacagacacggccaggcaatgttaaataaaccgcacggattgaagcttgaaaagatgcagcctgtaactgagatgtctaaacaactacattatatcgttttccagcagaggtcaagaaagcggtacttctattctatattgcccacccaaataattgaagatcataattctagaatcgaatcatctaggttaaacagagattcaaaatgggttcctgtgtgtcctgttgcagtatcaaaactctatcagcaaggacgacctatactttccaaggttaagaatctgaatatgcagactcattcactttctagaatacaggttaatgtggatgaatatgccattacaagaagagcgcattttcagaagatgcctttctttgaaggaccatccatcccttctggtggcatggatctatcagagttaatgaaatccacatccttattgagcttaaattatgacaatataaaaaatgcttctttattggatatgtctagagtattcaagtgcaatggcagtgaaaatgaccaaatggcttttgagttcctgtcagatgaaattctagagcaagacgtagttgaagaaatagaatgcaatcctatattttctatcagttatacaaaaagaggagaatccaatatgacttataaaaatgctttccacaaagctttaatctcagaatgtgacaaatttgaagaagcattcgactttcttgacatggggttttgctcgaacgagaaccttagtattttagaggaaatacattggattatcagttatttgaagacgaatcagtggtccacagaactagacaattgtattcatatgtgtatgtataggaatgggtatgatgcagagtatcatagatttgatataccttctaaattcctcaaagacccgataaaccgaacagtaaattggacagaggttattgaatttatactattaattgaagatttccaaacaaaaattgagccatggtcgagtatgaagtcacatttctgttcaaaagcacacagtgtagcattagagtgcatgaaaagcgagaaaagatcactggcagaatttgtaaatttaataattatctcaatggttctgagcgttgcctacgggcatcctctttcaacaagtcaaattggtgaccgctgttttgctggtggtaacctcttcaaggagatgaacttgagtgtaggacttggcgaaatatgtgttaaagatgacatatctattgttaaaagtactactgtttttagtaagaatagaccagctcttgaggcaaccacaaaattttatagatcttttattgtgaaagactggtctgaatgcaatccagtgttagataaatttggaaattttatggttttaagtgttgatgataatggccatataatacctaaaatgtacacatgtagagcagcatgtgatattagattaaacaaagataatgctgaaataatattatcgtcaacaaagctcaaccacttcgaaattgtcggaacaacttcgacatcaggctggttcaaaaacacaataacaaacaatttggaacacacatgcgaacatgtgaccgtaaattgtggtcagaaatcagtaaaattccatgcatgttttagacaacataggggttgtataagattctttaaagggacatatatgccatactcaatgattgaagcaatgtgtgttaacatagagctaataattctgacattgtatatctttgctgcaattatatttgcattaatcataacaaagagttatgtggcatacctgctcctgccgttattttatccagtgacatggtcttacggaaaggtttataaaaagattaattcctgcccaaattgtctacttgcatctcatcctttcaccagctgccctaaaatctgtatatgcggttctagatttagttgcacagaagctcttaaggtgcatagaatgggtaaggactgtttaggttataaatctctaagcaaagctagacagatgtgtaaatcgaaaagctggtcctttacagcagctatattaactggattaatattgatggaatttatctcaccaattgcaggagagagaatgtataagcttgaggagttagctgatgagtttataaagctaacagagcaagtaaatattttagaaagagaaatggaagtcttgaagcagtcaataattgttatgtttgcaatcattttggtattgttgctttttgaaaatatgatattcaaccgacttttcagcactttttatcgttcttgctccatgtgtggtttgatacattatagaccaggactcaagattgatttaaccaaaactaatagatgcggtagttgcatctgtggattcaatgagcagcaatcatctggttttgaatatgaaatatttctgaaggatatgcatatccagaaagagtcatgcaaatttagtccaagagtaaaccactttaggaatattaaagctttattatttgcacttgtaatctgtgctactatatatacagtttatgcagatgaagactgcttgtctaaagacattaaaataacatatcaagagttgcataattgcataggcccaaagataatgggcgacacttgtgtatcaaagaatgaattgtattctgatttatcctcaaaaaatctagtcacagaatatgataaaaaatattttgaacctgatactgtaaatgatcaattcaacaaaatagagtttgcccaagatgcacatagaatgatactattagaaagaatactttacaagacagaatgtgaaatgctaagcttaaaaaagaacagtggaccttataatgttgcctggcgcacatatttaaaaaatcataatatagacctatgcagtaggcacaactataaaatgatatgtcagtgtattaatacacactctatgtgtaaaaatacagatatagattacaacaaagagattgaaacatattataaaagcaatgctgcagcctatagagctgacctgaataccataatagacacattaaaaacggcattcagagggcttacaaaggtcctaattgaaaattatatagaaaaagatgactctgatgctcttaaggctttattcagtaatattactgattctgtccaggacaattatcagatgattggaatattgaaatttgccagtaagctattagatattaaccttggtagatccacccgctcagctcatcattctataatgacaaacgaaattcccaaatctaatccttttactgattacagttattccaatgtgaacataaaggagtgcatgtcaccagagagcttgaaatgttttaagaagagagacagtacaccgcacacaaatcacctgctttgcaagatagacagcaaatataaagcatttgactggccagagatagaaacaattcaaaaaggtcaaaaattgtgtcttggtgacagtcattgcaacttggaatttacagccataactgcagataagattatgtcattaactaactgttataaggaatctttcactgcgcaaccagcagatatgcagactggaattaaaaaatgctcagctgatgaaattggagaatgtacaacacttgaagacaagacatggccgatcgtattctgtggtggcaaatattactactctgatagcaaagagcatgccaaggacggttctatcaacaactattgtttaaccaacaaatgctctgaacaacgttttccaatacatgaaaattggtttaaaaaatgtaattgggataagacccacaaagaatttagcactatgagacaaataaactataatgatataacttcttatagaaaagcaatagaatctgagataggaacagatttgatgacacaccattataagcccacaaagaaccttccgcatgttgtgccaaggtatcatagtatagatgtacaaggtacagaatcaacagagggtgttatcaatggtttcatacaaaatacaatacctgctattagtggtctaggtgtcggttatcatctgaatttcaaaggcaatcagttatttgacatagttatttttgtgaaaaaggctgtatataaagcacagtaccagaaagcatacaccacaggtcccagtatatccataaatattgaacacaatgaaagatgcacaggccactgccccgaaaagattcctgcaaaagaaggttggctaacattttctaaagaacatactagttcttggggatgtgaagaatacggctgtcttgctatagatacaggctgtctatatggttcttgtcaagatgtcatacgcccagaattagatgtttataagaagattggcagtgaagcatcactgatagaaatatgcataactttgcctcatgaaacttattgcaatgatatggatatattagaaccgattataggtgataaattaagtgcatcctttcagaatacgcagactaaccaacttccgactcttatagcttataaaaaagggaaaatatacacaggtcaaatcaatgatattggaaatacagcattgcagtgcggctcaatccaagtaattaatgggtcaactatcggaactggcagccccaaattcgattatatatgccatgctatgagaaggaaagatgttattgtaaggaagtgtttcaatgacaattatcagtcatgcactaggttagaaaaacggaatgacttgaccccttatagaaaaggcgatgtcattgaagtatcaaaaacaggatcaaacatgggccaaatgacatttaaaatagaactaggtgatatcaactataaaatattcactaaatcaatagatcttcaaatgtctggcatttgtgctgggtgtattgactgtgctgaaggtatttcatgctctataaatgctgaagtgtcggccgaaacagtctgccattgtaaaacaaactgtgaagattttataaataatatagtgttttcaccacaaatcaagaattacaatattaaagttcactgtaaatctaaagttgaaaagataatagcgcatatctgtgggagagacatcgatttacaattaactgttaaaccatacaatcagaagatagatttgtcgcagttagatgaatcaaattacataaaggaagaggatctccagtgcgggacatggttatgtaaagtgcaaaaagagggggttgatattatattcaaaggattattttcaggtttagggagatactggaccatattgatttattcaattataggtgtggtaataattgtgatattagtttatatcctgttgcccataggtcggcttttaaaagcattcctaatcagacatgaaatagaatatgccatggagcaaaaaatcaagtaggtaccacaacggactacatctacatttgatccggaggcagcatatgtggcatttgaagctagatacggacaagtgctcaatgctggtgttgttagagtcttcttcctcaaccaaaagaaggccaaagatgtcttacgtaagacatcgcggcccatggttgaccttacttttggtggggtccaatttgcaatggttaataaccatttcccacaattccagtcgaatccagtgccggacaacggtcttaccctgcaccgtctgtcaggatacctagctcgctgggccttcacccagatgcgatcacctattaagcaagctgagtttagggccactgtggtggtgcctttggcagaggtgaagggttgtacttggaatgatggtgacgcgatgtacctggggtttgctgccggtgctgagatgtttctgcaaacattcactttcttccctctagtgattgagatgcatagggtcctcaaggatggcatggacgtcaacttcatgaagaaagtccttcggcagagatatggccagaagactgctgaacagtggatgcgtgaagaaatagttgctgtaagagcagcttttgaagctgtaggaactttggcctgggccaggactggattctccccagcagcaagagacttcttgcgccaatttggaattgacatatag
>246001000036GLF_BR_AM_2024_2024-01-26
ctcaaccaatatcgaaataggatattgcactgccgtgaacctgaaatagcaaaagatatatggcgtgatctattgaatgatcgacacaactacttttctcgagaattttgcagagctgcaaaccttgagtatagaaatgatgttcctgctgaggatatttgtgctgaagtccttgatggttacaaagcaaggaaagtgcgcttttgcacacctgataattacttactacacgacgggaaaatgtatataatagatttcaaagtgtctgtggatgatcggtcttccagaattacaagagagaaatacaatgaaatttttggagaagtgttcaacccagaaggtgtggactttgaaatcgttattatcaggttggatccttcaaatatggctatacatgttgactctcgagatttcatgaatacaatcggaccaatcacgctaaacattagtatgcaatggttttttgatatgaaagacttcttatttggcaaattccgggatgatgataaattccatgctataataagccaaggagaattcacaatgacattgccatggatcgaagaagatactccagaattgcttgcccatcctatatacaatgagttcatgaattcaatgccagagtcagaacaggccctgttcaaagaagcattggaattcaaatcattcggagcagaaaaatggaatattttcttaaagggagtgatgtctaagtatggtgaatattataaagaatttaccaaaggacatgcccaatccatattcttggcaacaggggactaccccaaaccagataaggaccaaatttcagctggctggcgagagatggtaagtagagtgagctctgaacgtgacatgtcaaatgacataaatcaggaaaaaccaagcatacattttatatgggcacaaaatgactcaagtagcaataataacatacaaaaattaatcaaactatccaaatcattgcaagccatgagtggaacaggaagctatataagtgccttcaaatcattaggaagattgatggatatatcatcagacatcaaaaagtatgagtcattctgcggaaaattaaaatctttggcaaggtctagcgtaaagaaactcgacaggaaaatagaaccggtacaaattggaacagcaactgtcttatgggaacaacaatttaaattagatacagatgtcataaaaagagaagacagaatacatttaatgaaagattatttcggaattggtaaacacaagtctttttcaaaaaagctaaacaatgacataaataccgataagcctaaaatattgaattttgacaatgacgatatagttaggaaatgcaaagataaatataatcaagtcacacataacttgtctcaagttaatgaattagacaagattggaaattacctagagcatttttcagctaaaattagtgcctgcagtgtagaaatgtgggactttatatataatacgactaaaactaagtactggcaatgcatcaacgactactctaccctaatgaaaaacatgctagctgtttcccaatataataggcacaatacctttaggattgtctcatgtgcaaataacaatgtatttggcttagtgatgccaagctcagacataaaaacaaaaaaagcaacattagtctatgcaataatagctctccacaatgaggagacagagatagcagaacttggttcactctattccactttcaagacaacaacaggctatatttcaatatcgaaagcttttaggctagataaagaaaggtgccagcgcatagtgtcctctccaggcttatttcttatgacaagctgtctattattcaatggtaataagagtctagagtttgataagttactaggcttttcattttttacatcaatatcgattacaaaagctatgctctctcttactgagccttcacgctatatgatcatgaattcattggcagtttctagccatgtaaaagagtatatatctgaaaaattttctccttatacaaaaacagcattttctgtagtgatgacagatttgattaaaaaaggttgctattcagcatatgaacagaggaaaaaggtccaaataagggatataaagttaacagactacgatataacacagaaaggggtagattccaaaagagatcttaaatccatttggttcccgggaaaggtaaatttaaaagaatacttgaaccagatttatttaccattttattttaattccaaaggattgcatgaaaagcatcatgttttaatagatttggctaaaacagtgctagaaatcgaaaaagagcaaagagaatcattacccgagccatggtcagagatacctgctaagcagactgtcaacttaaacattttgatttactcaattgcaaggaatttgaacttagatacttcaagacataattttgtgaggagccgggtggaaaatgcaaataactttaacagatctataacaacaatatccacctttaccagctcgaaatcatgcattaaaattggtgattttgaggaagagaaaaagaagaaaacaaaaaatgatgcaaagaaactagcaaaagatatttctaaattaactatagccaacccagcattcttagatgaaatcacaaatgaacatgagataagacactcaacttacgaggatttgaaacaatctatcccagattacacagactatatgtctgtaaaagtttttgatagactatatgagaagattactactaacgaaataagtgataaagaaacagtcaagttgattctagagactatgaagaagcataaaatattttactttggattcttcaacaaaggacaaaaaacagctaaagatagagaaatatttttaggtgaattcgaggcaaaaatgtgcctgtaccttgttgaaagaatagccaaagagagatgcaaattaaacccagaagaaatgataagcgaaccaggcgactctaagttacgagtattggaaaagcaatcagaagatgaaattaggtatatcagcaacacaataaagacattgggaaatgccatagaaaacctgcaatccgggtctttaaattgggcagatatatgtgaaagtaaggcacgagggcttaaaatagaaataaatgctgatatgtctaaatggagtgcccaagatgtgcttttcaagtatttctggctgatagtacttgatcctatcttatatcctgctgagaggaagagaataatttattttctatgtaattacatgcaaaaaaggcttataatgcctgatgaattgctcactacgatattggaccagagggttccttattcaaatgatataattggggtgatgacaaacaattatagatccaacacagtagaaataaagcgaaactggcttcaaggcaatttaaattatacaagtagttacttgcacagctgtagtatgtctgtatataaagatataataagggaagcagcaacattattagagggggaagcccttgtgaattcaatggtacattctgatgataaccaaacatccatatgtatggtgcaaaacaagttgccagatgacaatgtaattgaattttgcatcaagatattcgagaaaatatgtttaacttttggaaatcaggcaaacatgaaaaagacatacctaaccaatttcatcaaggaattcgtttctttatttaatatacatggggagccattctctatatacgggaggtttttgcttacagcagtaggggactgtgcctatctggggccttatgaagatttagcaagtaggctatctgcaacacaaaccgctataaagcatggctgcccaccatcactggcatgggtatccattgctttgaatcactggataactcacaccacgtataatatgttacctggccaaaataatgacccattaccattcttccctaccaacaatagaaatgaaataccagtggagatgtgcggaatactagaaagtgacttatcaacaattgcactaaccggtttagaagcgggaaatgtcacgtttctaacaaatatagcaagaaaactatcatctccaatcttgcaaagagaaagtatccaagaccaatacaattctatagaaaaatgggacctaagtaggttatcacagattgacattctgaggcttaaaatgcttaggtacatatctcttgatagttcggtcacatctgatgatggtatgggggagaccagtgaaatgagatcgcgatcgcttttaacacctcgtaaattcacaacaagtgggtcactcaatagacttaaatcgtataaagattttcaaaatataataacagatgaggataagacaaacgagctatttgagaatttcattaggcatccagagttattggtcacaaaaggcgaaacatttgaagaatttgtcaatacaatattatttaggtataattcaaagaaattcaaagaatctctgtcgatacaaaatccagcacaactctttattgagcaaatattattttccaacaaaccaataattgattacactagcatacatgataagatttttggattgcaagatatgccaggaatcgaagaactagatacaatcataggccgcaaaacatttgttgaaagttatgtccagattgtagatgatttaagcaacttaacactggatattaatgatgtcaagactatatttgccttctgtctcatgaatgatccactactaattacatctgctaataacataataatgtctgttaaagggcatagccaagaaagaataggacaatcagcatgcaaaatgccagaggtcaggagtctgaagcttatacattattcgccagcagttgttttgagagcctatgtgagagggccaacaaatgtgccaaatgtagatatagacgagcttgcaagggatctatctcatctggaagatttcatacaaagcacaaaactcagagagaatatgagagagagaatagaaataaatgagaaacggcatttaggaagagatttcaagtttgaaatcaaagaattgactagattttaccaagtgtgttatgattatataaaatctacagaacataaaattaaggtattcatattgccatacaaagttttcacatcaattgaattctgtggcgcactgacagggaacttaataaatgacaaattgtggtatataacacattacttaaaaaatatagtgtccactacacacaaggcacaaatttcgtcctcacctgaattggaattgcaaatagctgatgaagcactgaggctaatagcacactttgccgatactttcttggcatctgaatcaagaattcaatttctgaaaaaggttatcgaagaattcacatacaaagggatacctgtaaaacatttatattccaaaataaagaattccaagttaagggtcaaattcttagggatccttttgtggttggatgacctaacacaaaatgatttggataagtttgatgcagataaatcagacgaaaagattatatggaataactggcaggtatcaagagatatgaacactggaccaatagatttgatgataagtggctattccaggcaactgcggatcacaggggaagatgataaattgattgctgctgaattgcaggtcactagattgtcagaagatttgatttacagacacggccaggcaatgttaaataaaccgcacggattgaagcttgaaaagatgcagcctgtaactgagatgtctaaacaactacattatatcgttttccagcagaggtcaagaaagcggtacttctattctatattgcccacccaaataattgaagatcataattctagaatcgaatcatctaggttaaacagagattcaaaatgggttcctgtgtgtcctgttgcagtatcaaaactctatcagcaaggacgacctatactttccaaggttaagaatctgaatatgcagactcattcactttctagaatacaggttaatgtggatgaatatgccattacaagaagagcgcattttcagaagatgcctttctttgaaggaccatccatcccttctggtggcatggatctatcagagttaatgaaatccacatccttattgagcttaaattatgacaatataaaaaatgcttctttattggatatgtctagagtattcaagtgcaatggcagtgaaaatgaccaaatggcttttgagttcctgtcagatgaaattctagagcaagacgtagttgaagaaatagaatgcaatcctatattttctatcagttatacaaaaagaggagaatccaatatgacttataaaaatgctttccacaaagctttaatctcagaatgtgacaaatttgaagaagcattcgactttcttgacatggggttttgctcgaacgagaaccttagtattttagaggaaatacattggattatcagttatttgaagacgaatcagtggtccacagaactagacaattgtattcatatgtgtatgtataggaatgggtatgatgcagagtatcatagatttgatataccttctaaattcctcaaagacccgataaaccgaacagtaaattggacagaggttattgaatttatactattaattgaagatttccaaacaaaaattgagccatggtcgagtatgaagtcacatttctgttcaaaagcacacagtgtagcattagagtgcatgaaaagcgagaaaagatcactggcagaatttgtaaatttaataattatctcaatggttctgagcgttgcctacgggcatcctctttcaacaagtcaaattggtgaccgctgttttgctggtggtaacctcttcaaggagatgaacttgagtgtaggacttggcgaaatatgtgttaaagatgacatatctattgttaaaagtactactgtttttagtaagaatagaccagctcttgaggcaaccacaaaattttatagatcttttattgtgaaagactggtctgaatgcaatccagtgttagataaatttggaaattttatggttttaagtgttgatgataatggccatataatacctaaaatgtnnnnnnnnnnnnnnnnnnnnnnnnnnnnnnnnnnnnnnnnnnnnnnnnnnnnnnnnnnnnnnnnnnnnnnnnnnnnnnnnnnnnnnnnnnnnnnnnnnnnnnnnnnnnnnnnnnnnnnnnnnnnnnnnnnnnnnnnnnnnnnnnnnnnnnnnnnnnnnnnnnnnnnnnnnnnnnnnnnnnnnnnnnnnntaaaattccatgcatgttttagacaacataggggttgtataagattctttaaagggacatatatgccatactcaatgatcgaagcaatgtgtgttaacatagagctaataattctgacattgtatatctttgctgcaattatatttgcattaatcataacaaagagttatgtggcatacctgctcctgccgttattttatccagtgacatggtcttacggaaaggtttataaaaagattaattcctgcccaaattgtctacttgcatctcatcctttcaccagctgccctaaaatctgtatatgcggttctagatttagttgcacagaagctcttaaggtgcatagaatgggtaaggactgtttaggttataaatctctaagtaaagctagacagatgtgtaaatcgaaaagctggtcctttacagcagctatattaactggattaatattgatggaatttatctcaccaattgcaggagagagaatgtataagcttgaggagttagctgatgagtttataaagctaacagagcaagtaaatattttagaaagagaaatggaagtcttgaagcagtcaataattgttatgtttgcaatcattttggtattgttgctttttgaaaatatgatattcaaccgacttttcagcactttttatcgttcttgctccatgtgtggtttgatacattatagaccaggactcaagattgatttaaccaaaactaatagatgcggtagttgcatctgtggattcaatgagcagcaatcatctggttttgaatatgaaatatttctgaaggatatgcatatccagaaagagtcatgcaaatttagtccaagagtaaaccactttaggaatattaaagctttattatttgcacttgtaatctgtgctactatatatacagtttatgcagatgaagactgcttgtctaaagacattaaaataacatatcaagagttgcataattgcataggcccaaagataatgggcgacacttgtgtatcaaagaatgaattgtattctgatttatcctcaaaaaatctagtcacagaatatgataaaaaatattttgaacctgatactgtaaatgatcaattcaacaaaatagagtttgcccaagatgcacatagaatgatactattagaaagaatactttacaagacagaatgtgaaatgctaagcttaaaaaagaacagtggaccttataatgttgcctggcgcacatatttaaaaaatcataatatagacctatgcagtaggcacaactataaaatgatatgtcagtgtattaatacacactctatgtgtaaaaatacagatatagattacaacaaagagattgaaacatattataaaagcaatgctgcagcctatagagctgacctgaataccataatagacacattaaaaacggcattcagagggcttacaaaggtcctaattgaaaattatatagaaaaagatgactctgatgctcttaaggctttattcagtaatattactgattctgtccaggacaattatcagatgattggaatattgaaatttgccagtaagctattagatattaaccttggtagatccacccgctcagctcatcattctataatgacaaacgaaattcccaaatctaatccttttactgattacagttattccaatgtgaacataaaggagtgcatgtcaccagagagcttgaaatgttttaagaagagagacagtacaccgcacacaaatcacctgctttgcaagatagacagcaaatataaagcatttgactggccagagatagaaacaattcaaaaaggtcaaaaattgtgtcttggtgacagtcattgcaacttggaatttacagccataactgcagataagattatgtcattaactaactgttataaggaatctttcactgcgcaaccagcagatatgcagactggaattaaaaaatgctcagctgatgaaattggagaatgtacaacacttgaagacaagacatggccgatcgtattctgtggtggcaaatattactactctgatagcaaagagcatgccaaggacggttctatcaacaactattgtttaaccaacaaatgctctgaacaacgttttccaatacatgaaaattggtttaaaaaatgtaattgggataagacccacaaagaatttagcactatgagacaaataaactataatgatataacttcttatagaaaagcaatagaatctgagataggaacagatttgatgacacaccattataagcccacaaagaaccttccgcatgttgtgccaaggtatcatagtatagatgtacaaggtacagaatcaacagagggtgttatcaatggtttcatacaaaatacaatacctgctattagtggtctaggtgtcggttatcatctgaatttcaaaggcaatcagttatttgacatagttatttttgtgaaaaaggctgtatataaagcacagtaccagaaagcatacaccacaggtcccagtatatccataaatattgaacacaatgaaagatgcacaggccactgccccgaaaagattcctgcaaaagaaggttggctaacattttctaaagaacatactagttcttggggatgtgaagaatacggctgtcttgctatagatacaggctgtctatatggttcttgtcaagatgtcatacgcccagaattagatgtttataagaagattggcagtgaagcatcactgatagaaatatgcataactttgcctcatgaaacttattgcaatgatatggatatattagaaccgattataggtgataaattaagtgcatcctttcagaatacgcagactaaccaacttccgactcttatagcttataaaaaagggaaaatatacacaggtcaaatcaatgatattggaaatacagcattgcagtgcggctcaatccaagtaattaatgggtcaactatcggaactggcagccccaaattcgattatatatgccatgctatgagaaggaaagatgttattgtaaggaagtgtttcaatgacaattatcagtcatgcactaggttagaaaaacggaatgacttgaccccttatagaaaaggcgatgtcattgaagtatcaaaaacaggatcaaacatgggccaaatgacatttaaaatagaactaggtgatatcaactataaaatattcactaaatcaatagatcttcaaatgtctggcatttgtgctgggtgtattgactgtgctgaaggtatttcatgctctataaatgctgaagtgtcggccgaaacagtctgccattgtaaaacaaactgtgaagattttataaataatatagtgttttcaccacaaatcaagaattacaatattaaagttcactgtaaatctaaagttgaaaagataatagcgcatatctgtgggagagacatcgatttacaattaactgttaaaccatacaatcagaagatagatttgtcgcagttagatgaatcaaattacataaaggaagaggatctccagtgcgggacatggttatgtaaagtgcaaaaagagggggttgatattatattcaaaggattattttcaggtttagggagatactggaccatattgatttattcaattataggtgtggtaataattgtgatattagtttatatcctgttgcccataggtcggcttttaaaagcattcctaatcagacatgaaatagaatatgccatggagcaaaaaatcaagtaggtaccacaacggactacatctacatttgatccggaggcagcatatgtggcatttgaagctagatacggacaagtgctcaatgctggtgttgttagagtcttcttcctcaaccaaaagaaggccaaagatgtcttacgtaagacatcgcggcccatggttgaccttacttttggtggggtccaatttgcaatggttaataaccatttcccacaattccagtcgaatccagtgccggacaacggtcttaccctgcaccgtctgtcaggatacctagctcgctgggccttcacccagatgcgatcacctattaagcaagctgagtttagggccactgtggtggtgcctttggcagaggtgaagggttgtacttggaatgatggtgacgcgatgtacctggggtttgctgccggtgctgagatgtttctgcaaacattcactttcttccctctagtgattgagatgcatagggtcctcaaggatggcatggacgtcaacttcatgaagaaagtccttcggcagagatatggccagaagactgctgaacagtggatgcgtgaagaaatagttgctgtaagagcagcttttgaagctgtaggaactttggcctgggccaggactggattctccccagcagcaagagacttcttgcgccaatttggaattgacatatag
>244601000030ACN_BR_AM_NovoAirao_2024-01-24
ctcaaccaatatcgaaataggatattgcactgccgtgaacctgaaatagcaaaagatatatggcgtgatctattgaatgatcgacacaactacttttctcgagaattttgcagagctgcaaaccttgagtatagaaatgatgttcctgctgaggatatttgtgctgaagtccttgatggttacaaagcaaggaaagtgcgcttttgcacacctgataattacttactacacgacgggaaaatgtatataatagatttcaaagtgtctgtggatgatcggtcttccagaattacaagagagaaatacaatgaaatttttggagaagtgttcaacccagaaggtgtggactttgaaatcgttattatcaggttggatccttcaaatatggctatacatgttgactctcgagatttcatgaatacaatcggaccaatcacgctaaacattagtatgcaatggttttttgatatgaaagacttcttatttggcaaattccgggatgatgataaattccatgctataataagccaaggagaattcacaatgacattgccatggatcgaagaagatactccagaattgcttgcccatcctatatacaatgagttcatgaattcaatgccagagtcagaacaggccctgttcaaagaagcattggaattcaaatcattcggagcagaaaaatggaatattttcttaaagggagtgatgtctaagtatggtgaatattataaagaatttaccaaaggacatgcccaatccatattcttggcaacaggggactaccccaaaccagataaggaccaaatttcagctggctggcgagagatggtaagtagagtgagctctgaacgtgacatgtcaaatgacataaatcaggaaaaaccaagcatacattttatatgggcacaaaatgactcaagtagcaataataacatacaaaaattaatcaaactatccaaatcattgcaagccatgagtggaacaggaagctatataagtgccttcaaatcattaggaagattgatggatatatcatcagacatcaaaaagtatgagtcattctgcggaaaattaaaatctttggcaaggtctagcgtaaagaaactcgacaggaaaatagaaccggtacaaattggaacagcaactgtcttatgggaacaacaatttaaattagatacggatgtcataaaaagagaagacagaatacatttaatgaaagattatttcggaattggtaaacacaagtctttttcaaaaaagctaaacaatgacataaataccgataagcctaaaatattgaattttgacaatgacgatatagttaggaaatgcaaagataaatataatcaagtcacacataacttgtctcaagttaatgaattagacaagattggaaattacctagagcatttttcagctaaaattagtgcctgcagtgtagaaatgtgggactttatatataatacgactaaaactaagtactggcaatgcatcaacgactactctaccctaatgaaaaacatgctagctgtttcccaatataataggcacaatacctttaggattgtctcatgtgcaaataacaatgtatttggcttagtgatgccaagctcagacataaaaacaaaaaaagcaacattagtctatgcaataatagctctccacaatgaggagacagagatagcagaacttggttcactctattccactttcaagacaacaacaggctatatttcaatatcgaaagcttttaggctagataaagaaaggtgccagcgcatagtgtcctctccaggcttatttcttatgacaagctgtctattattcaatggtaataagagtctagagtttgataagttactaggcttttcattttttacatcaatatcgattacaaaagctatgctctctcttactgagccttcacgctatatgatcatgaattcattggcagtttctagccatgtaaaagagtatatatctgaaaaattttctccttatacaaaaacagcattttctgtagtgatgacagatttgattaaaaaaggttgctattcagcatatgaacagaggaaaaaggtccaaataagggatataaagttaacagactacgatataacacagaaaggggtagattccaaaagagatcttaaatccatttggttcccgggaaaggtaaatttaaaagaatacttgaaccagatttatttaccattttattttaattccaaaggattgcatgaaaagcatcatgttttaatagatttggctaaaacagtgctagaaatcgaaaaagagcaaagagaatcattacccgagccatggtcagagatacctgctaagcagactgtcaacttaaacattttgatttactcaattgcaaggaatttgaacttagatacttcaagacataattttgtgaggagccgggtggaaaatgcaaataactttaacagatctataacaacaatatccacctttaccagctcgaaatcatgcattaaaattggtgattttgaggaagagaaaaagaagaaaacaaaaaatgatgcaaagaaactagcaaaagatatttctaaattaactatagccaacccagcattcttagatgaaatcacaaatgaacatgagataagacactcaacttacgaggatttgaaacaatctatcccagattacacagactatatgtctgtaaaagtttttgatagactatatgagaagattactactaacgaaataagtgataaagaaacagtcaagttgattctagagactatgaagaagcataaaatattttactttggattcttcaacaaaggacaaaaaacagctaaagatagagaaatatttttaggtgaattcgaggcaaaaatgtgcctgtaccttgttgaaagaatagccaaagagagatgcaaattaaacccagaagaaatgataagcgaaccaggcgactctaagttacgagtattggaaaagcaatcagaagatgaaattaggtatatcagcaacacaataaagacattgggaaatgccatagaaaacctgcaatccgggtctttaaattgggcagatatatgtgaaagtaaggcacgagggcttaaaatagaaataaatgctgatatgtctaaatggagtgcccaagatgtgcttttcaagtatttctggctgatagtacttgatcctatcttatatcctgctgagaggaagagaataatttattttctatgtaattacatgcaaaaaaggcttataatgcctgatgaattgctcactacgatattggaccagagggttccttattcaaatgatataattggggtgatgacaaacaattatagatccaacacagtagaaataaagcgaaactggcttcaaggcaatttaaattatacaagtagttacttgcacagctgtagtatgtctgtatataaagatataataagggaagcagcaacattattagagggggaagcccttgtgaattcaatggtacattctgatgataaccaaacatccatatgtatggtgcaaaacaagttgccagatgacaatgtaattgaattttgcatcaagatattcgagaaaatatgtttaacttttggaaatcaggcaaacatgaaaaagacatacctaaccaatttcatcaaggaattcgtttctttatttaatatacatggggagccattctctatatacgggaggtttttgcttacagcagtaggggactgtgcctatctggggccttatgaagatttagcaagtaggctatctgcaacacaaaccgctataaagcatggctgcccaccatcactggcatgggtatccattgctttgaatcactggataactcacaccacgtataatatgttacctggccaaaataatgacccattaccattcttccctaccaacaatagaaatgaaataccagtggagatgtgcggaatactagaaagtgacttatcaacaattgcactaaccggtttagaagcgggaaatgtcacgtttctaacaaatatagcaagaaaactatcatctccaatcttgcaaagagaaagtatccaagaccaatacaattctatagaaaaatgggacctaagtaggttatcacagattgacattctgaggcttaaaatgcttaggtacatatctcttgatagttcggtcacatctgatgatggtatgggggagaccagtgaaatgagatcgcgatcgcttttaacacctcgtaaattcacaacaagtgggtcactcaatagacttaaatcgtataaagattttcaaaatataataacagatgaggataagacaaacgagctatttgagaatttcattaggcatccagagttattggtcacaaaaggcgaaacatttgaagaatttgtcaatacaatattatttaggtataattcaaagaaattcaaagaatctctgtcgatacaaaatccagcacaactctttattgagcaaatattattttccaacaaaccaataattgattacactagcatacatgataagatttttggattgcaagatatgccaggaatcgaagaactagatacaatcataggccgcaaaacatttgttgaaagttatgtccagattgtagatgatttaagcaacttaacactggatattaatgatgtcaagactatatttgccttctgtctcatgaatgatccactactaattacatctgctaataacataataatgtctgttaaagggcatagccaagaaagaataggacaatcagcatgcaaaatgccagaggtcaggagtctgaagcttatacattattcgccagcagttgttttgagagcctatgtgagagggccaacaaatgtgccaaatgtagatatagacgagcttgcaagggatctatctcatctggaagatttcatacaaagcacaaaactcagagagaatatgagagagagaatagaaataaatgagaaacggcatttaggaagagatttcaagtttgaaatcaaagaattgactagattttaccaagtgtgttatgattatataaaatctacagaacataaaattaaggtattcatattgccatacaaagttttcacatcaattgaattctgtggcgcactgacagggaacttaataaatgacaaattgtggtatataacacattacttaaaaaatatagtgtccactacacacaaggcacaaatttcgtcctcacctgaattggaattgcaaatagctgatgaagcactgaggctaatagcacactttgccgatactttcttggcatctgaatcaagaattcaatttctgaaaaaggttatcgaagaattcacatacaaagggatacctgtaaaacatttatattccaaaataaagaattccaagttaagggtcaaattcttagggatccttttgtggttggatgacctaacacaaaatgatttggataagtttgatgcagataaatcagacgaaaagattatatggaataactggcaggtatcaagagatatgaacactggaccaatagatttgatgataagtggctattccaggcaactgcggatcacaggggaagatgataaattgattgctgctgaattgcaggtcactagattgtcagaagatttgatttacagacacggccaggcaatgttaaataaaccgcacggattgaagcttgaaaagatgcagcctgtaactgagatgtctaaacaactacattatatcgttttccagcagaggtcaagaaagcggtacttctattctatattgcccacccaaataattgaagatcataattctagaatcgaatcatctaggttaaacagagattcaaaatgggttcctgtgtgtcctgttgcagtatcaaaactctatcagcaaggacgacctatactttccaaggttaagaatctgaatatgcagactcattcactttctagaatacaggttaatgtggatgaatatgccattacaagaagagcgcattttcagaagatgcctttctttgaaggaccatccatcccttctggtggcatggatctatcagagttaatgaaatccacatccttattgagcttaaattatgacaatataaaaaatgcttctttattggatatgtctagagtattcaagtgcaatggcagtgaaaatgaccaaatggcttttgagttcctgtcagatgaaattctagagcaagacgtagttgaagaaatagaatgcaatcctatattttctatcagttatacaaaaagaggagaatccaatatgacttataaaaatgctttccacaaagctttaatctcagaatgtgacaaatttgaagaagcattcgactttcttgacatggggttttgctcgaacgagaaccttagtattttagaggaaatacattggattatcagttatttgaagacgaatcagtggtccacagaactagacaattgtattcatatgtgtatgtataggaatgggtatgatgcagagtatcatagatttgatataccttctaaattcctcaaagacccgataaaccgaacagtaaattggacagaggttattgaatttatactattaattgaagatttccaaacaaaaattgagccatggtcgagtatgaagtcacatttctgttcaaaagcacacagtgtagcattagagtgcatgaaaagcgagaaaagatcactggcagaatttgtaaatttaataattatctcaatggttctgagcgttgcctacgggcatcctctttcaacaagtcaaattggtgaccgctgttttgctggtggtaacctcttcaaggagatgaacttgagtgtaggacttggcgaaatatgtgttaaagatgacatatctattgttaaaagtactactgtttttagtaagaatagaccagctcttgaggcaaccacaaaattttatagatcttttattgtgaaagactggtctgaatgcaatccagtgttagataaatttggaaattttatggttttaagtgttgatgataatggccatataatacctaaaatgtacacatgtagagcagcatgtgatattagattaaacaaagataatgctgaaataatattatcgtcaacaaagctcaaccacttcgaaattgtcggaacaacttcgacatcaggctggttcaaaaacacaataacaaacaayttggaacacacatgcgaanntgtgaccgtaaattgtggtcagaaatcagtaaaattccatgcatgttttagacaacataggggttgtataagattctttaaagggacatatatgccatactcaatgattgaagcaatgtgtgttaacatagagctaataattctgacattgtatatctttgctgcaattatatttgcattaatcataacaaagagttatgtggcatacctgctcctgccgttattttatccagtgacatggtcttacggaaaggtttataaaaagattaattcctgcccaaattgtctacttgcatctcatcctttcaccagctgccctaaaatctgtatatgcggttctagatttagttgcacagaagctcttaaggtgcatagaatgggtaaggactgtttaggttataaatctctaagcaaagctagacagatgtgtaaatcgaaaagctggtcctttacagcagctatattaactggattaatattgatggaatttatctcaccaattgcaggagagagaatgtataagcttgaggagttagctgatgagtttataaagctaacagagcaagtaaatattttagaaagagaaatggaagtcttgaagcagtcaataattgttatgtttgcaatcattttggtattgttgctttttgaaaatatgatattcaaccgacttttcagcactttttatcgttcttgctccatgtgtggtttgatacattatagaccaggactcaagattgatttaaccaaaactaatagatgcggtagttgcatctgtggattcaatgagcagcaatcatctggttttgaatatgaaatatttctgaaggatatgcatatccagaaagagtcatgcaaatttagtccaagagtaaaccactttaggaatattaaagctttattatttgcacttgtaatctgtgctactatatatacagtttatgcagatgaagactgcttgtctaaagacattaaaataacatatcaagagttgcataattgcataggcccaaagataatgggcgacacttgtgtatcaaagaatgaattgtattctgatttatcctcaaaaaatctagtcacagaatatgataaaaaatattttgaacctgatactgtaaatgatcaattcaacaaaatagagtttgcccaagatgcacatagaatgatactattagaaagaatactttacaagacagaatgtgaaatgctaagcttaaaaaagaacagtggaccttataatgttgcctggcgcacatatttaaaaaatcataatatagacctatgcagtaggcacaactataaaatgatatgtcagtgtattaatacacactctatgtgtaaaaatacagatatagattacaacaaagagattgaaacatattataaaagcaatgctgcagcctatagagctgacctgaataccataatagacacattaaaaacggcattcagagggcttacaaaggtcctaattgaaaattatatagaaaaagatgactctgatgctcttaaggctttattcagtaatattactgattctgtccaggacaattatcagatgattggaatattgaaatttgccagtaagctattagatattaaccttggtagatccacccgctcagctcatcattctataatgacaaacgaaattcccaaatctaatccttttactgattacagttattccaatgtgaacataaaggagtgcatgtcaccagagagcttgaaatgttttaagaagagagacagtacaccgcacacaaatcacctgctttgcaagatagacagcaaatataaagcatttgactggccagagatagaaacaattcaaaaaggtcaaaaattgtgtcttggtgacagtcattgcaacttggaatttacagccataactgcagataagattatgtcattaactaactgttataaggaatctttcactgcgcaaccagcagatatgcagactggaattaaaaaatgctcagctgatgaaattggagaatgtacaacacttgaagacaagacatggccgatcgtattctgtggtggcaaatattactactctgatagcaaagagcatgccaaggacggttctatcaacaactattgtttaaccaacaaatgctctgaacaacgttttccaatacatgaaaattggtttaaaaaatgtaattgggataagacccacaaagaatttagcactatgagacaaataaactataatgatataacttcttatagaaaagcaatagaatctgagataggaacagatttgatgacacaccattataagcccacaaagaaccttccgcatgttgtgccaaggtatcatagtatagatgtacaaggtacagaatcaacagagggtgttatcaatggtttcatacaaaatacaatacctgctattagtggtctaggtgtcggttatcatctgaatttcaaaggcaatcagttatttgacatagttatttttgtgaaaaaggctgtatataaagcacagtaccagaaagcatacaccacaggtcccagtatatccataaatattgaacacaatgaaagatgcacaggccactgccccgaaaagattcctgcaaaagaaggttggctaacattttctaaagaacacactagttcttggggatgtgaagaatacggctgtcttgctatagatacaggctgtctatatggttcttgtcaagatgtcatacgcccagaattagatgtttataagaagattggcagtgaagcatcactgatagaaatatgcataactttgcctcatgaaacttattgcaatgatatggatatattagaaccgattataggtgataaattaagtgcatcctttcagaatacgcagactaaccaacttccgactcttatagcttataaaaaagggaaaatatacacaggtcaaatcaatgatattggaaatacagcattgcagtgcggctcaatccaagtaattaatgggtcaactatcggaactggcagccccaaattcgattatatatgccatgctatgagaaggaaagatgttattgtaaggaagtgtttcaatgacaattatcagtcatgcactaggttagaaaaacggaatgacttgaccccttatagaaaaggcgatgtcattgaagtatcaaaaacaggatcaaacatgggccaaatgacatttaaaatagaactaggtgatatcaactataaaatattcactaaatcaatagatcttcaaatgtctggcatttgtgctgggtgtattgactgtgctgaaggtatttcatgctctataaatgctgaagtgtcggccgaaacagtctgccattgtaaaacaaactgtgaagattttataaataatatagtgttttcaccacaaatcaagaattacaatattaaagttcactgtaaatctaaagttgaaaagataatagcgcatatctgtgggagagacatcgatttacaattaactgttaaaccatacaatcagaagatagatttgtcgcagttagatgaatcaaattacataaaggaagaggatctccagtgcgggacatggttatgtaaagtgcaaaaagagggggttgatattatattcaaaggattattttcaggtttagggagatactggaccatattgatttattcaattataggtgtggtaataattgtgatattagtttatatcctgttgcccataggtcggcttttaaaagcattcctaatcagacatgaaatagaatatgccatggagcaaaaaatcaagtaggtaccacaacggactacatctacatttgatccggaggcagcatatgtggcatttgaagctagatacggacaagtgctcaatgctggtgttgttagagtcttcttcctcaaccaaaagaaggccaaagatgtcttacgtaagacatcgcggcccatggttgaccttacttttggtggggtccaatttgcaatggttaataaccatttcccacaattccagtcgaatccagtgccggacaacggtcttaccctgcaccgtctgtcaggatacctagctcgctgggccttcacccagatgcgatcacctattaagcaagctgagtttagggccactgtggtggtgcctttggcagaggtgaagggttgtacttggaatgatggtgacgcgatgtacctggggtttgctgccggtgctgagatgtttctgcaaacattcactttcttccctctagtgattgagatgcatagggtcctcaaggatggcatggacgtcaacttcatgaagaaagtccttcggcagagatatggccagaagactgctgaacagtggatgcgtgaagaaatagttgctgtaagagcagcttttgaagctgtaggaactttggcctgggccaggactggattctccccagcagcaagagacttcttgcgccaatttggaattgacatatag
>240001000042_Brazil_AM_MANAUS_2024-01-10
ctcaaccaatatcgaaataggatattgcactgccgtgaacctgaaatagcaaaagatatatggcgtgatctattgaatgatcgacacaactacttttctcgagaattttgcagagctgcaaaccttgagtatagaaatgatgttcctgctgaggatatttgtgctgaagtccttgatggttacaaagcaaggaaagtgcgcttttgcacacctgataattacttactacacgacgggaaaatgtatataatagatttcaaagtgtctgtggatgatcggtcttccagaattacaagagagaaatacaatgaaatttttggagaagtgttcaacccagaaggtgtggactttgaaatcgttattatcaggttggatccttcaaatatggctatacatgttgactctcgagatttcatgaatacaatcggaccaatcacgctaaacattagtatgcaatggttttttgatatgaaagacttcttatttggcaaattccgggatgatgataaattccatgctataataagccaaggagaattcacaatgacattgccatggatcgaagaagatactccagaattgcttgcccatcctatatacaatgagttcatgaattcaatgccagagtcagaacaggccctgttcaaagaagcattggaattcaaatcattcggagcagaaaaatggaatattttcttaaagggagtgatgtctaagtatggtgaatattataaagaatttaccaaaggacatgcccaatccatattcttggcaacaggggactaccccaaaccagataaggaccaaatttcagctggctggcgagagatggtaagtagagtgagctctgaacgtgacatgtcaaatgacataaatcaggaaaaaccaagcatacattttatatgggcacaaaatgactcaagtagcaataataacatacaaaaattaatcaaactatccaaatcattgcaagccatgagtggaacaggaagctatataagtgccttcaaatcattaggaagattgatggatatatcatcagacatcaaaaagtatgagtcattctgcggaaaattaaaatctttggcaaggtctagcgtaaagaaactcgacaggaaaatagaaccggtacaaattggaacagcaactgtcttatgggaacaacaatttaaattagatacggatgtcataaaaagagaagacagaatacatttaatgaaagattatttcggaattggtaaacacaagtctttttcaaaaaagctaaacaatgacataaataccgataagcctaaaatattgaattttgacaatgacgatatagttaggaaatgcaaagataaatataatcaagtcacacataacttgtctcaagttaatgaattagacaagattggaaattacctagagcatttttcagctaaaattagtgcctgcagtgtagaaatgtgggactttatatataatacgactaaaactaagtactggcaatgcatcaacgactactctaccctaatgaaaaacatgctagctgtttcccaatataataggcacaatacctttaggattgtctcatgtgcaaataacaatgtatttggcttagtgatgccaagctcagacataaaaacaaaaaaagcaacattagtctatgcaataatagctctccacaatgaagagacagagatagcagaacttggttcactctattccactttcaagacaacaacaggctatatttcaatatcgaaagcttttaggctagataaagaaaggtgccagcgcatagtgtcctctccaggcttatttcttatgacaagctgtctattattcaatggtaataagagtctagagtttgataagttactaggcttttcattttttacatcaatatcgattacaaaagctatgctctctcttactgagccttcacgctatatgatcatgaattcattggcagtttctagccatgtaaaagagtatatatctgaaaaattttctccttatacaaaaacagcattttctgtagtgatgacagatttgattaaaaaaggttgctattcagcatatgaacagaggaaaaaggtccaaataagggatataaagttaacagactacgatataacacagaaaggggtagattccaaaagagatcttaaatccatttggttcccgggaaaggtaaatttaaaagaatacttgaaccagatttatttaccattttattttaattccaaaggattgcatgaaaagcatcatgttttaatagatttggctaaaacagtgctagaaatcgaaaaagagcaaagagaatcattacccgagccatggtcagagatacctgctaagcagactgtcaacttaaacattttgatttactcaattgcaaggaatttgaacttagatacttcaagacataattttgtgaggagccgggtggaaaatgcaaataactttaacagatctataacaacaatatccacctttaccagctcgaaatcatgcattaaaattggtgattttgaggaagagaaaaagaagaaaacaaaaaatgatgcaaagaaactagcaaaagatatttctaaattaactatagccaacccagcattcttagatgaaatcacaaatgaacatgagataagacactcaacttacgaggatttgaaacaatctatcccagattacacagactatatgtctgtaaaagtttttgatagactatatgagaagattactactaacgaaataagtgataaagaaacagtcaagttgattctagagactatgaagaagcataaaatattttactttggattcttcaacaaaggacaaaaaacagctaaagatagagaaatatttttaggtgaattcgaggcaaaaatgtgcctgtaccttgttgaaagaatagccaaagagagatgcaaattaaacccagaagaaatgataagcgaaccaggcgactctaagttacgagtattggaaaagcaatcagaagatgaaattaggtatatcagcaacacaataaagacattgggaaatgccatagaaaacctgcaatccgggtctttaaattgggcagatatatgtgaaagtaaggcacgagggcttaaaatagaaataaatgctgatatgtctaaatggagtgcccaagatgtgcttttcaagtatttctggctgatagtacttgatcctatcttatatcctgctgagaggaagagaataatttattttctatgtaattacatgcaaaaaaggcttataatgcctgatgaattgctcactacgatattggaccagagggttccttattcaaatgatataattggggtgatgacaaacaattatagatccaacacagtagaaataaagcgaaactggcttcaaggcaatttaaattatacaagtagttacttgcacagctgtagtatgtctgtatataaagatataataagggaagcagcaacattattagagggggaagcccttgtgaattcaatggtacattctgatgataaccaaacatccatatgtatggtgcaaaacaagttgccagatgacaatgtaattgaattttgcatcaagatattcgagaaaatatgtttaacttttggaaatcaggcaaacatgaaaaagacatacctaaccaatttcatcaaggaattcgtttctttatttaatatacatggggagccattctctatatacgggaggtttttgcttacagcagtaggggactgtgcctatctggggccttatgaagatttagcaagtaggctatctgcaacacaaaccgctataaagcatggctgcccaccatcactggcatgggtatccattgctttgaatcactggataactcacaccacgtataatatgttacctggccaaaataatgacccattaccattcttccctaccaacaatagaaatgaaataccagtggagatgtgcggaatactagaaagtgacttatcaacaattgcactaaccggtttagaagcgggaaatgtcacgtttctaacaaatatagcaagaaaactatcatctccaatcttgcaaagagaaagtatccaagaccaatacaattctatagaaaaatgggacctaagtaggttatcacagattgacattctgaggcttaaaatgcttaggtacatatctcttgatagttcggtcacatctgatgatggtatgggggagaccagtgaaatgagatcgcgatcgcttttaacacctcgtaaattcacaacaagtgggtcactcaatagacttaaatcgtataaagattttcaaaatataataacagatgaggataagacaaacgagctatttgagaatttcattaggcatccagagttattggtcacaaaaggcgaaacatttgaagaatttgtcaatacaatattatttaggtataattcaaagaaattcaaagaatctctgtcgatacaaaatccagcacaactctttattgagcaaatattattttccaacaaaccaataattgattacactagcatacatgataagatttttggattgcaagatatgccaggaatcgaagaactagatacaatcataggccgcaaaacatttgttgaaagttatgtccagattgtagatgatttaagcaacttaacactggatattaatgatgtcaagactatatttgccttctgtctcatgaatgatccactactaattacatctgctaataacataataatgtctgttaaagggcatagccaagaaagaataggacaatcagcatgcaaaatgccagaggtcaggagtctgaagcttatacattattcgccagcagttgttttgagagcctatgtgagagggccaacaaatgtgccaaatgtagatatagacgagcttgcgagggatctatctcatctggaagatttcatacaaagcacaaaactcagagagaatatgagagagagaatagaaataaatgagaaacggcatttaggaagagatttcaagtttgaaatcaaagaattgactagattttaccaagtgtgttatgattatataaaatctacagaacataaaattaaggtattcatattgccatacaaagttttcacatcaattgaattctgtggcgcactgacagggaacttaataaatgacaaattgtggtatataacacattacttaaaaaatatagtgtccactacacacaaggcacaaatttcgtcctcacctgaattggaattgcaaatagctgatgaagcactgaggctaatagcacactttgccgatactttcttggcatctgaatcaagaattcaatttctgaaaaaggttatcgaagaattcacatacaaagggatacctgtaaaacatttatattccaaaataaagaattccaagttaagggtcaaattcttagggatccttttgtggttggatgacctaacacaaaatgatttggataagtttgatgcagataaatcagacgaaaagattatatggaataactggcaggtatcaagagatatgaacactggaccaatagatttaatgataagtggctattccaggcaactgcggatcacaggggaagatgataaattgattgctgctgaattgcaggtcactagattgtcagaagatttgatttacagacacggccaggcaatgttaaataaaccgcacggattgaagcttgaaaagatgcagcctgtaactgagatgtctaaacaactacattatatcgttttccagcagaggtcaagaaagcggtacttctattctatattgcccacccaaataattgaagatcataattctagaatcgaatcatctaggttaaacagagattcaaaatgggttcctgtgtgtcctgttgcagtatcaaaactctatcagcaaggacgacctatactttccaaggttaagaatctgaatatgcagactcattcactttctagaatacaggttaatgtggatgaatatgccattacaagaagagcgcattttcagaagatgcctttctttgaaggaccatccatcccttctggtggcatggatctatcagagttaatgaaatccacatccttattgagcttaaattatgacaatataaaaaatgcttctttattggatatgtctagagtattcaagtgcaatggcagtgaaaatgaccaaatggcttttgagttcctgtcagatgaaattctagagcaagacgtagttgaagaaatagaatgcaatcctatattttctatcagttatacaaaaagaggagaatccaatatgacttataaaaatgctttccacaaagctttaatctcagaatgtgacaaatttgaagaagcattcgactttcttgacatggggttttgctcgaacgagaaccttagtattttagaggaaatacattggattatcagttatttgaagacgaatcagtggtccacagaactagacaattgtattcatatgtgtatgtataggaatgggtatgatgcagagtatcatagatttgatataccttctaaattcctcaaagacccgataaaccgaacagtaaattggacagaggttattgaatttatactattaattgaagatttccaaacaaaaattgagccatggtcgagtatgaagtcacatttctgttcaaaagcacacagtgtagcattagagtgcatgaaaagcgagaaaagatcactggcagaatttgtaaatttaataattatctcaatggttctgagcgttgcctacgggcatcctctttcaacaagtcaaattggtgaccgctgttttgctggtggtaacctcttcaaggagatgaacttgagtgtaggacttggcgaaatatgtgttaaagatgacatatctattgttaaaagtactactgtttttagtaagaatagaccagctcttgaggcaaccacaaaattttatagatcttttattgtgaaagactggtctgaatgcaatccagtgttagataaatttggaaattttatggttttaagtgttgatgataatggccatataatacctaaaatgtacacatgtagagcagcatgtgatattagattaaacaaagataatgctgaaataatattatcgtcaacaaagctcaaccacttcgaaattgtcggaacaacttcgacatcaggctggttcaaaaacacaataacaaacaatttggaacacacatgcgaacatgtgaccgtaaattgtggtcagaaatcagtaaaattccatgcatgttttagacaacataggggttgtataagattctttaaagggacatatatgccatactcaatgattgaagcaatgtgtgttaacatagagctaataattctgacattgtatatctttgctgcaattatatttgcattaatcataacaaagagttatgtggcatacctgctcctgccgttattttatccagtgacatggtcttacggaaaggtttataaaaagattaattcctgcccaaattgtctacttgcatctcatcctttcaccagctgccctaaaatctgtatatgcggttctagatttagttgcacagaagctcttaaggtgcatagaatgggtaaggactgtttaggttataaatctctaagcaaagctagacagatgtgtaaatcgaaaagctggtcctttacagcagctatattaactggattaatattgatggaatttatctcaccaattgcaggagagagaatgtataagcttgaggagttagctgatgagtttataaagctaacagagcaagtaaatattttagaaagagaaatggaagtcttgaagcagtcaataattgttatgtttgcaatcattttggtattgttgctttttgaaaatatgatattcaaccgacttttcagcactttttatcgttcttgctccatgtgtggtttgatacattatagaccaggactcaagattgatttaaccaaaactaatagatgcggtagttgcatctgtggattcaatgagcagcaatcatctggttttgaatatgaaatatttctgaaggatatgcatatccagaaagagtcatgcaaatttagtccaagagtaaaccactttaggaatattaaagctttattatttgcacttgtaatctgtgctactatatatacagtttatgcagatgaagattgcttgtctaaagacattaaaataacatatcaagagttgcataattgcataggcccaaagataatgggcgacacttgtgtatcaaagaatgaattgtattctgatttatcctcaaaaaatctagtcacagaatatgataaaaaatattttgaacctgatactgtaaatgatcaattcaacaaaatagagtttgcccaagatgcacatagaatgatactattagaaagaatactttacaagacagaatgtgaaatgctaagcttaaaaaagaacagtggaccttataatgttgcctggcgcacatatttaaaaaatcataatatagacctatgcagtaggcacaactataaaatgatatgtcagtgtattaatacacactctatgtgtaaaaatacagatatagattacaacaaagagattgaaacatattataaaagcaatgctgcagcctatagagctgacctgaataccataatagacacattaaaaacggcattcagagggcttacaaaggtcctaattgaaaattatatagaaaaagatgactctgatgctcttaaggctttattcagtaatattactgattctgtccaggacaattatcagatgattggaatattgaaatttgccagtaagctattagatattaaccttggtagatccacccgctcagctcatcattctataatgacaaacgaaattcccaaatctaatccttttactgattacagttattccaatgtgaacataaaggagtgcatgtcaccagagagcttgaaatgttttaagaagagagacagtaccccgcacacaaatcacctgctttgcaagatagacagcaaatataaagcatttgactggccagagatagaaacaattcaaaaaggtcaaaaattgtgtcttggtgacagtcattgcaacttggaatttacagccataactgcagataagattatgtcattaactaactgttataaggaatctttcactgcgcaaccagcagatatgcagactggaattaaaaaatgctcagctgatgaaattggagaatgtacaacacttgaagacaagacatggccgatcgtattctgtggtggcaaatattactactctgatagcaaagagcatgccaaggacggttctatcaacaactattgtttaaccaacaaatgctctgaacaacgttttccaatacatgaaaattggtttaaaaaatgtaattgggataagacccacaaagaatttagcactatgagacaaataaactataatgatataacttcttatagaaaagcaatagaatctgagataggaacagatttgatgacacaccattataagcccacaaagaaccttccgcatgttgtgccaaggtatcatagtatagatgtacaaggtacagaatcaacagagggtgttatcaatggtttcatacaaaatacaatacctgctattagtggtctaggtgtcggttatcatctgaatttcaaaggcaatcagttatttgacatagttatttttgtgaaaaaggctgtatataaagcacagtaccagaaagcatacaccacaggtcccagtatatccataaatattgaacacaatgaaagatgcacaggccactgccccgaaaagattcctgcaaaagaaggttggctaacattttctaaagaacatactagttcttggggatgtgaagaatacggctgtcttgctatagatacaggctgtctatatggttcttgtcaagatgtcatacgcccagaattagatgtttataagaagattggcagtgaagcatcactgatagaaatatgcataactttgcctcatgaaacttattgcaatgatatggatatattagaaccgattataggtgataaattaagtgcatcctttcagaatacgcagactaaccaacttccgactcttatagcttataaaaaagggaaaatatacacaggtcaaatcaatgatattggaaatacagcattgcagtgcggctcaatccaagtaattaatgggtcaactatcggaactggcagccccaaattcgattatatatgccatgctatgagaaggaaagatgttattgtaaggaagtgtttcaatgacaattatcagtcatgcactaggttagaaaaacggaatgacttgaccccttatagaaaaggcgatgtcattgaagtatcaaaaacaggatcaaacatgggccaaatgacatttaaaatagaactaggtgatatcaactataaaatattcactaaatcaatagatcttcaaatgtctggcatttgtgctgggtgtattgactgtgctgaaggtatttcatgctctataaatgctgaagtgtcggccgaaacagtctgccattgtaaaacaaactgtgaagattttataaataatatagtgttttcaccacaaatcaagaattacaatattaaagttcactgtaaatctaaagttgaaaagataatagcgcatatctgtgggagagacatcgatttacaattaactgttaaaccatacaatcagaagatagatttgtcgcagttagatgaatcaaattacataaaggaagaggatctccagtgcgggacatggttatgtaaagtgcaaaaagagggggttgatattatattcaaaggattattttcaggtttagggagatactggaccatattgatttattcaattataggtgtggtaataattgtgatattagtttatatcctgttgcccataggtcggcttttaaaagcattcctaatcagacatgaaatagaatatgccatggagcaaaaaatcaagtaggtaccacaacggactacatctacatttgatccggaggcagcatatgtggcatttgaagctagatacggacaagtgctcaatgctggtgttgttagagtcttcttcctcaaccaaaagaaggccaaagatgtcttacgtaagacatcgcggcccatggttgaccttacttttggtggggtccaatttgcaatggttaataaccatttcccacaattccagtcgaatccagtgccggacaacggtcttaccctgcaccgtctgtcaggatacctagctcgctgggccttcacccagatgcgatcacctattaagcaagctgagtttagggccactgtggtggtgcctttggcagaagtgaagggttgtacttggaatgatggtgacgcgatgtacctggggtttgctgccggtgctgagatgtttctgcaaacattcactttcttccctctagtgattgagatgcatagggtcctcaaggatggcatggacgtcaacttcatgaagaaagtccttcggcagagatatggccagaagactgctgaacagtggatgcgtgaagaaatagttgctgtaagagcagcttttgaagctgtaggaactttggcctgggccaggactggattctccccagcagcaagagacttcttgcgccaatttggaattgacatatag
>230049003236GAB_Brazil_AM_Manaus_2023-12-22
ctcaaccaatatcgaaataggatattgcactgccgtgaacctgaaatagcaaaagatatatggcgtgatctattgaatgatcgacacaactacttttctcgagaattttgcagagctgcaaaccttgagtatagaaatgatgttcctgctgaggatatttgtgctgaagtccttgatggttacaaagcaaggaaagtgcgcttttgcacacctgataattacttactacacgacgggaaaatgtatataatagatttcaaagtgtctgtggatgatcggtcttccagaattacaagagagaaatacaatgaaatttttggagaagtgttcaacccagaaggtgtggactttgaaatcgttattatcaggttggatccttcaaatatggctatacatgttgactctcgagatttcatgaatacaatcggaccaatcacgctaaacattagtatgcaatggttttttgatatgaaagacttcttatttggcaaattccgggatgatgataaattccatgctataataagccaaggagaattcacaatgacattgccatggatcgaagaagatactccagaattgcttgcccatcctatatacaatgagttcatgaattcaatgccagagtcagaacaggccctgttcaaagaagcattggaattcaaatcattcggagcagaaaaatggaatattttcttaaagggagtgatgtctaagtatggtgaatattataaagaatttaccaaaggacatgcccaatccatattcttggcaacaggggactaccccaaaccagataaggaccaaatttcagctggctggcgagagatggtaagtagagtgagctctgaacgtgacatgtcaaatgacataaatcaggaaaaaccaagcatacattttatatgggcacaaaatgactcaagtagcaataataacatacaaaaattaatcaaactatccaaatcactgcaagccatgagtggaacaggaagctatataagtgccttcaaatcattaggaagattgatggatatatcatcagacatcaaaaagtatgagtcattctgcggaaaattaaaatctttggcaaggtctagcgtaaagaaactcgacaggaaaatagaaccggtacaaattggaacagcaactgtcttatgggaacaacaatttaaattagatacggatgtcataaaaagagaagacagaatacatttaatgaaagattatttcggaattggtaaacacaagtctttttcaaaaaagctaaacaatgacataaataccgataagcctaaaatattgaattttgacaatgacgatatagttaggaaatgcaaagataaatataatcaagtcacacataacttgtctcaagttaatgaattagacaagattggaaattacctagagcatttttcagctaaaattagtgcctgcagtgtagaaatgtgggactttatatataatacgactaaaactaagtactggcaatgcatcaacgactactctaccctaatgaaaaacatgctagctgtttcccaatataataggcacaatacctttaggattgtctcatgtgcaaataacaatgtatttggcttagtgatgccaagctcagacataaaaacaaaaaaagcaacattagtctatgcaataatagctctccacaatgaggagacagagatagcagaacttggttcactctattccactttcaagacaacaacaggctatatttcaatatcgaaagcttttaggctagataaagaaaggtgccagcgcatagtgtcctctccaggcttatttcttatgacaagctgtctattattcaatggtaataagagtctagagtttgataagttactaggcttttcattttttacatcaatatcgattacaaaagctatgctctctcttactgagccttcacgctatatgatcatgaattcattggcagtttctagccatgtaaaagagtatatatctgaaaaattttctccttatacaaaaacagcattttctgtagtgatgacagatttgattaaaaaaggttgctattcagcatatgaacagaggaaaaaggtccaaataagggatataaagttaacagactacgatataacacagaaaggggtagattccaaaagagatcttaaatccatttggttcccgggaaaggtaaatttaaaagaatacttgaaccagatttatttaccattttattttaattccaaaggattgcatgaaaagcatcatgttttaatagatttggctaaaacagtgctagaaatcgaaaaagagcaaagagaatcattacccgagccatggtcagagatacctgctaagcagactgtcaacttaaacattttgatttactcaattgcaaggaatttgaacttagatacttcaagacataattttgtgaggagccgggtggaaaatgcaaataactttaacagatctataacaacaatatccacctttaccagctcgaaatcatgcattaaaattggtgattttgaggaagagaaaaagaagaaaacaaaaaatgatgcaaagaaactagcaaaagatatttctaaattaactatagccaacccagcattcttagatgaaatcacaaatgaacatgagataagacactcaacttacgaggatttgaaacaatctatcccagattacacagactatatgtctgtaaaagtttttgatagactatatgagaagattactactaacgaaataagtgataaagaaacagtcaagttgattctagagactatgaagaagcataaaatattttactttggattcttcaacaaaggacaaaaaacagctaaagatagagaaatatttttaggtgaattcgaggcaaaaatgtgcctgtaccttgttgaaagaatagccaaagagagatgcaaattaaacccagaagaaatgataagcgaaccaggcgactctaagttacgagtattggaaaagcaatcagaagatgaaattaggtatatcagcaacacaataaagacattgggaaatgccatagaaaacctgcaatccgggtctttaaattgggcagatatatgtgaaagtaaggcacgagggcttaaaatagaaataaatgctgatatgtctaaatggagtgcccaagatgtgcttttcaagtatttctggctgatagtacttgatcctatcttatatcctgctgagaggaagagaataatttattttctatgtaattacatgcaaaaaaggcttataatgcctgatgaattgctcactacgatattggaccagagggttccttattcaaatgatataattggggtgatgacaaacaattatagatccaacacagtagaaataaagcgaaactggcttcaaggcaatttaaattatacaagtagttacttgcacagctgtagtatgtctgtatataaagatataataagggaagcagcaacattattagagggggaagcccttgtgaattcaatggtacattctgatgataaccaaacatccatatgtatggtgcaaaacaagttgccagatgacaatgtaattgaattttgcatcaagatattcgagaaaatatgtttaacttttggaaatcaggcaaacatgaaaaagacatacctaaccaatttcatcaaggaattcgtttctttatttaatatacatggtgagccattctctatatacgggaggtttttgcttacagcagtaggggactgtgcctatctggggccttatgaagatttagcaagtaggctatctgcaacacaaaccgctataaagcatggctgcccaccatcactggcatgggtatccattgctttgaatcactggataactcacaccacgtataatatgttacctggccaaaataatgacccattaccattcttccctaccaacaatagaaatgaaataccagtggagatgtgcggaatactagaaagtgacttatcaacaattgcactaaccggtttagaagcgggaaatgtcacgtttctaacaaatatagcaagaaaactatcatctccaatcttgcaaagagaaagtatccaagaccaatacaattctatagaaaaatgggacctaagtaggttatcacagattgacattctgaggcttaaaatgcttaggtacatatctcttgatagttcggtcacatctgatgatggtatgggggagaccagtgaaatgagatcgcgatcgcttttaacacctcgtaaattcacaacaagtgggtcgctcaatagacttaaatcgtataaagattttcaaaatataataacagatgaggataagacaaacgagctatttgagaatttcattaggcatccagagttattggtcacaaaaggcgaaacatttgaagaatttgtcaatacaatattatttaggtataattcaaagaaattcaaagaatctctgtcgatacaaaatccagcacaactctttattgagcaaatattattttccaacaaaccaataattgattacactagcatacatgataagattttcggattgcaagatatgccaggaatcgaagaactagatacaatcataggccgcaaaacatttgttgaaagttatgtccagattgtagatgatttaagcaacttaacactggatattaatgatgtcaagactatatttgccttctgtctcatgaatgatccactactaattacatctgctaataacataataatgtctgttaaagggcatagccaagaaagaataggacaatcagcatgcaaaatgccagaggtcaggagtctgaagcttatacattattcgccagcagttgttttgagagcctatgtgagagggccaacaaatgtgccaaatgtagatatagacgagcttgcgagggatctatctcatctggaagatttcatacaaagcacaaaactcagagagaatatgagagagagaatagaaataaatgagaaacggcatttaggaagagatttcaagtttgaaatcaaagaattgactagattttaccaagtgtgttatgattatataaaatctacagaacataaaattaaggtattcatattgccatacaaagttttcacatcaattgaattctgtggcgcactgacagggaacttaataaatgacaaattgtggtatataacacattacttaaaaaatatagtgtccactacacacaaggcacaaatttcgtcctcacctgaattggaattgcaaatagctgatgaagcactgaggctaatagcacactttgccgatactttcttggcatctgaatcaagaattcaatttctgaaaaaggttatcgaagaattcacatacaaagggatacctgtaaaacatttatattccaaaataaagaattccaagttaagggtcaaattcttagggatccttttgtggttggatgacctaacacaaaatgatttggataagtttgatgcagataaatcagacgaaaagattatatggaataactggcaggtatcaagagatatgaacactggaccaatagatttaatgataagtggctattccaggcaactgcggatcacaggggaagatgataaattgattgctgctgaattgcaggtcactagattgtcagaagatttgatttacagacacggccaggcaatgttaaataaaccgcacggattgaagcttgaaaagatgcagcctgtaactgagatgtctaaacaactacattatatcgttttccagcagaggtcaagaaagcggtacttctattctatattgcccacccaaataattgaagatcataattctagaatcgaatcatctaggttaaacagagattcaaaatgggttcctgtgtgtcctgttgcagtatcaaaactctatcagcaaggacgacctatactttccaaggttaagaatctgaatatgcagactcattcactttctagaatacaggttaatgtggatgaatatgccattacaagaagagcgcattttcagaagatgcctttctttgaaggaccatccatcccttctggtggcatggatctatcagagttaatgaaatccacatccttattgagcttaaattatgacaatataaaaaatgcttctttattggatatgtctagagtattcaagtgcaatggcagtgaaaatgaccaaatggcttttgagttcctgtcagatgaaattctagagcaagacgtagttgaagaaatagaatgcaatcctatattttctatcagttatacaaaaagaggagaatccaatatgacttataaaaatgctttccacaaagctttaatctcagaatgtgacaaatttgaagaagcattcgactttcttgacatggggttttgctcgaacgagaaccttagtattttagaggaaatacattggattatcagttatttgaagacgaatcagtggtccacagaactagacaattgtattcatatgtgtatgtataggaatgggtatgatgcagagtatcatagatttgatataccttctaaattcctcaaagacccgataaaccgaacagtaaattggacagaggttattgaatttatactattaattgaagatttccaaacaaaaattgagccatggtcgagtatgaagtcacatttctgttcaaaagcacacagtgtagcattagagtgcatgaaaagcgagaaaagatcactggcagaatttgtaaatttaataattatctcaatggttctgagcgttgcctacgggcatcctctttcaacaagtcaaattggtgaccgctgttttgctggtggtaacctcttcaaggagatgaacttgagtgtaggacttggcgaaatatgtgttaaagatgacatatctattgttaaaagtactactgtttttagtaagaatagaccagcccttgaggcaaccacaaaattttatagatcttttattgtgaaagactggtctgaatgcaatccagtgttagataaatttggaaattttatggttttaagtgttgatgataatggccatataatacctaaaatgtacacatgtagagcagcatgtgatattagattaaacaaagataatgctgaaataatattatcgtcaacaaagctcaaccacttcgaaattgtcggaacaacttcgacatcaggctggttcaaaaacacaataacaaacaatttggaacacacatgcgaacatgtgaccgtaaattgtggtcagaaatcagtaaaattccatgcatgttttagacaacataggggttgtataagattctttaaagggacatatatgccatactcaatgattgaagcaatgtgtgttaacatagagctaataattctgacattgtatatctttgctgcaattatatttgcattaatcataacaaagagttatgtggcatacctgctcctgccgttattttatccagtgacatggtcttacggaaaggtttataaaaagattaattcctgcccaaattgtctacttgcatctcatcctttcaccagctgccctaaaatctgtatatgcggttctagatttagttgcacagaagctcttaaggtgcatagaatgggtaaggactgtttaggttataaatctctaagcaaagctagacagatgtgtaaatcgaaaagctggtcctttacagcagctatattaactggattaatattgatggaatttatctcaccaattgcaggagagagaatgtataagcttgaggagttagctgatgagtttataaagctaacagagcaagtaaatattttagaaagagaaatggaagtcttgaagcagtcaataattgttatgtttgcaatcattttggtattgttgctttttgaaaatatgatattcaaccgacttttcagcactttttatcgttcttgctccatgtgtggtttgatacattatagaccaggactcaagattgatttaaccaaaactaatagatgcggtagttgcatctgtggattcaatgagcagcaatcatctggttttgaatatgaaatatttctgaaggatatgcatatccagaaagagtcatgcaaatttagtccaagagtaaaccactttaggaatattaaagctttattatttgcacttgtaatctgtgctactatatatacagtttatgcagatgaagattgcttgtctaaagacattaaaataacatatcaagagttgcataattgcataggcccaaagataatgggcgacacttgtgtatcaaagaatgaattgtattctgatttatcctcaaaaaatctagtcacagaatatgataaaaaatattttgaacctgatactgtaaatgatcaattcaacaaaatagagtttgcccaagatgcacatagaatgatactattagaaagaatactttacaagacagaatgtgaaatgctaagcttaaaaaagaacagtggaccttataatgttgcctggcgcacatatttaaaaaatcataatatagacctatgcagtaggcacaactataaaatgatatgtcagtgtattaatacacactctatgtgtaaaaatacagatatagattacaacaaagagattgaaacatattataaaagcaatgctgcagcctatagagctgacctgaataccataatagacacattaaaaacggcattcagagggcttacaaaggtcctaattgaaaattatatagaaaaagatgactctgatgctcttaaggctttattcagtaatattactgattctgtccaggacaattatcagatgattggaatattgaaatttgccagtaagctattagatattaaccttggtagatccacccgctcagctcatcattctataatgacaaacgaaattcccaaatctaatccttttactgattacagttattccaatgtgaacataaaggagtgcatgtcaccagagagcttgaaatgttttaagaagagagacagtacaccgcacacaaatcacctgctttgcaagatagacagcaaatataaagcatttgactggccagagatagaaacaattcaaaaaggtcaaaaattgtgtcttggtgacagtcattgcaacttggaatttacagccataactgcagataagattatgtcattaactaactgttataaggaatctttcactgcacaaccagcagatatgcagactggaattaaaaaatgctcagctgatgaaattggagaatgtacaacacttgaagacaagacatggccgatcgtattctgtggtggcaaatattactactctgatagcaaagagcatgccaaggacggttctatcaacaactattgtttaaccaacaaatgctctgaacaacgtttcccaatacatgaaaattggtttaaaaaatgtaattgggataagacccacaaagaatttagcactatgagacaaataaactataatgatataacttcttatagaaaagcaatagaatctgagataggaacagatttgatgacacaccattataagcccacaaagaaccttccgcatgttgtgccaaggtatcatagtatagatgtacaaggtacagaatcaacagagggtgttatcaatggtttcatacaaaatacaatacctgctattagtggtctaggtgtcggttatcatctgaatttcaaaggcaatcagttatttgacatagttatttttgtgaaaaaggctgtatataaagcacagtaccagaaagcatacaccacaggtcccagtatatccataaatattgaacacaatgaaagatgcacaggccactgccccgaaaagattcctgcaaaagaaggttggctaacattttctaaagaacatactagttcttggggatgtgaagaatacggctgtcttgctatagatacaggctgtctatatggttcttgtcaagatgtcatacgcccagaattagatgtttataagaagattggcagtgaagcatcactgatagaaatatgcataactttgcctcatgaaacttattgcaatgatatggatatattagaaccgattataggtgataaattaagtgcatcctttcagaatacgcagactaaccaacttccgactcttatagcttataaaaaagggaaaatatacacaggtcaaatcaatgatattggaaatacagcattgcagtgcggctcaatccaagtaattaatgggtcaactatcggaactggcagccccaaattcgattatatatgccatgctatgagaaggaaagatgttattgtaaggaagtgtttcaatgacaattatcagtcatgcactaggttagaaaaacggaatgacttgaccccttatagaaaaggcgatgtcattgaagtatcaaaaacaggatcaaacatgggccaaatgacatttaaaatagaactaggtgatatcaactataaaatattcactaaatcaatagatcttcaaatgtctggcatttgtgctgggtgtattgactgtgctgaaggtatttcatgctctataaatgctgaagtgtcggccgaaacagtctgccattgtaaaacaaactgtgaagattttataaataatatagtgttttcaccacaaatcaagaattacaatattaaagttcactgtaaatctaaagttgaaaagataatagcgcatatctgtgggagagacatcgatttacaattaactgttaaaccatacaatcagaagatagatttgtcgcagttagatgaatcaaattacataaaggaagaggatctccagtgcgggacatggttatgtaaagtgcaaaaagagggggttgatattatattcaaaggattattttcaggtttagggagatactggaccatattgatttattcaattataggtgtggtaataattgtgatattagtttatatcctgttgcccataggtcggcttttaaaagcattcctaatcagacatgaaatagaatatgccatggagcaaaaaatcaagtaggtaccacaacggactacatctacatttgatccggaggcagcatatgtggcatttgaagctagatacggacaagtgctcaatgctggtgttgttagagtcttcttcctcaaccaaaagaaggccaaagatgtcttacgtaagacatcgcggcccatggttgaccttacttttggtggggtccaatttgcaatggttaataaccatttcccacaattccagtcgaatccagtgccggacaacggtcttaccctgcaccgtctgtcaggatacctagctcgctgggccttcacccagatgcgatcacctattaagcaagctgagtttagggccactgtggtggtgcctttggcagaggtgaagggttgtacttggaatgatggtgacgcgatgtacctggggtttgctgccggtgctgagatgtttctgcaaacattcactttcttccctctagtgattgagatgcatagggtcctcaaggatggcatggacgtcaacttcatgaagaaagtccttcggcagagatatggccagaagactgctgaacagtggatgcgtgaagaaatagttgctgtaagagcagcttttgaagctgtaggaactttggcctgggccaggactggattctccccagcagcaagagacttcttgcgccaatttggaattgacatatag
>2846GSM_Brazil_AM_Manaus_2023-11-30
[truncated: 2,661,946 more chars]
